# Supplementary material for: Therapy‐Induced ECM Remodeling Creates a Transient Immune Barrier in Residual Melanoma
Source: Adv Sci (Weinh). 2025 Aug 22;12(42):e08451. doi: 10.1002/advs.202508451 (PMC12622497; doi:10.1002/advs.202508451)
Supplement: Supplementary file 2 — Supplementary Table 1 [file ADVS-12-e08451-s002.xlsx]

## Sheet: DE genes table
										Comparison 1							sig genes			stringent sig	Group Averages (normalized Counts)			Individual Sample (normalized Counts)
										Residual disease							842			431				Regressing			Residual disease
										Regressing							FDR	min nCount	log2(FC)
							Human gene (Ensembl Biomart 1:1 ortholog)			avg Residual disease	avg regressing	log2avg	log2FC	abs log2FC	p-value	p-adj	0.05	50	1	strDE	All	avg regressing	avg residual disease	REG1	REG2	REG3	RD1	RD2	RD3
Index	Sort order	GeneID	Gene name	Gene description	Locus	Gene type	has 1:1 ortholog	Human geneID	Human gene name	avg Residual disease	avg regressing	log2(avg)	log2(FC)	abs(log2FC)	pvalue	padj	significant	Num_over_min_min nCount	Num_over_min_log2(FC)	DIFF_EXP	baseMean	REG	RD	norm.REG1	norm.REG2	norm.REG3	norm.RD1	norm.RD2	norm.RD3
17912	832.9	ENSMUSG00000064325	Hhip	Hedgehog-interacting protein [Source:MGI Symbol;Acc:MGI:1341847]	8:79965851-80058006	protein_coding	1	ENSG00000164161	HHIP	56	0	4.80735	8.329	8.329	3.69e-09	6.15e-07	yes	1	1	1	27.68	0	56	0	0	0	65	81	21
2245	745.5	ENSMUSG00000019987	Arg1	arginase, liver [Source:MGI Symbol;Acc:MGI:88070]	10:24915221-24927484	protein_coding	1	ENSG00000118520	ARG1	2	341	7.42206	-7.455	7.455	8.64e-06	0.000569064	yes	1	1	1	171.7	341	2	653	244	127	6	0	0
5531	743.1	ENSMUSG00000026413	Pkp1	plakophilin 1 [Source:MGI Symbol;Acc:MGI:1328359]	1:135871395-135919207	protein_coding	1	ENSG00000081277	PKP1	2	402	7.65821	-7.431	7.431	0.000145776	0.00560299	yes	1	1	1	201.97	402	2	72	1125	8	0	4	3
22856	717.5	ENSMUSG00000079465	Col4a3	collagen, type IV, alpha 3 [Source:MGI Symbol;Acc:MGI:104688]	1:82586921-82722059	protein_coding	1	ENSG00000169031	COL4A3	132	1	6.05528	7.175	7.175	6.73e-11	1.73e-08	yes	1	1	1	66.22	1	132	0	3	0	273	87	35
11195	636.2	ENSMUSG00000038583	Pln	phospholamban [Source:MGI Symbol;Acc:MGI:97622]	10:53337667-53345987	protein_coding	1	ENSG00000198523	PLN	50	1	4.67243	6.362	6.362	5.43e-06	0.000378915	yes	1	1	1	25.12	1	50	0	2	0	60	82	7
34195	593.9	ENSMUSG00000095298	Gm12407	predicted gene 12407 [Source:MGI Symbol;Acc:MGI:3693096]	4:41791989-41793601	unprocessed_pseudogene	0	<none>	<none>	59	1	4.90689	5.939	5.939	2.49e-07	2.59e-05	yes	1	1	1	29.9	1	59	3	0	0	111	38	28
6701	564.7	ENSMUSG00000028463	Car9	carbonic anhydrase 9 [Source:MGI Symbol;Acc:MGI:2447188]	4:43506966-43513729	protein_coding	1	ENSG00000107159	CA9	12	601	8.25974	-5.647	5.647	7.21e-06	0.000486217	yes	1	1	1	306.19	601	12	1320	126	356	1	12	23
16812	564	ENSMUSG00000059430	Actg2	actin, gamma 2, smooth muscle, enteric [Source:MGI Symbol;Acc:MGI:104589]	6:83512905-83536265	protein_coding	1	ENSG00000163017	ACTG2	5876	118	11.5493	5.64	5.64	9.74e-05	0.00404921	yes	2	1	1	2997.08	118	5876	110	112	131	83	14359	3186
5444	505.7	ENSMUSG00000026247	Ecel1	endothelin converting enzyme-like 1 [Source:MGI Symbol;Acc:MGI:1343461]	1:87147655-87156521	protein_coding	1	ENSG00000171551	ECEL1	582	17	8.22641	5.057	5.057	0.00148322	0.0331113	yes	1	1	1	299.7	17	582	11	41	0	698	887	160
2966	505.4	ENSMUSG00000021200	Asb2	ankyrin repeat and SOCS box-containing 2 [Source:MGI Symbol;Acc:MGI:1929743]	12:103321142-103356001	protein_coding	1	ENSG00000100628	ASB2	331	10	7.41363	5.054	5.054	1.25e-05	0.000764565	yes	1	1	1	170.74	10	331	9	9	12	32	795	167
14828	483.8	ENSMUSG00000050578	Mmp13	matrix metallopeptidase 13 [Source:MGI Symbol;Acc:MGI:1340026]	9:7272514-7283331	protein_coding	1	ENSG00000137745	MMP13	47	1344	9.44191	-4.838	4.838	1.06e-100	1.76e-96	yes	1	1	1	695.25	1344	47	1374	1329	1328	34	44	63
28205	465.1	ENSMUSG00000086596	Susd5	sushi domain containing 5 [Source:MGI Symbol;Acc:MGI:2685972]	9:114057140-114098728	protein_coding	1	ENSG00000173705	SUSD5	77	3	5.32193	4.651	4.651	1.05e-07	1.22e-05	yes	1	1	1	39.91	3	77	0	4	5	63	142	26
15679	457.7	ENSMUSG00000054204	Alkal2	ALK and LTK ligand 2 [Source:MGI Symbol;Acc:MGI:3697448]	12:30884322-30893854	protein_coding	1	ENSG00000189292	ALKAL2	50	2	4.70044	4.577	4.577	5.67e-07	5.3e-05	yes	1	1	1	26.34	2	50	0	4	2	67	53	31
3938	443.5	ENSMUSG00000022860	Chodl	chondrolectin [Source:MGI Symbol;Acc:MGI:2179069]	16:78930948-78951733	protein_coding	1	ENSG00000154645	CHODL	58	3	4.93074	4.435	4.435	4.91e-05	0.00230534	yes	1	1	1	30.25	3	58	1	6	1	6	137	30
7933	429.7	ENSMUSG00000030638	Sh3gl3	SH3-domain GRB2-like 3 [Source:MGI Symbol;Acc:MGI:700011]	7:82173840-82307419	protein_coding	1	ENSG00000140600	SH3GL3	143	8	6.2384	4.297	4.297	6.7e-15	5.32e-12	yes	1	1	1	75.4	8	143	9	3	11	99	171	160
1554	427.4	ENSMUSG00000015090	Ptgds	prostaglandin D2 synthase (brain) [Source:MGI Symbol;Acc:MGI:99261]	2:25466709-25470046	protein_coding	0	<none>	<none>	126	7	6.05528	4.274	4.274	7.07e-08	8.6e-06	yes	1	1	1	66.24	7	126	12	0	8	190	153	35
22709	400.3	ENSMUSG00000079105	C7	complement component 7 [Source:MGI Symbol;Acc:MGI:88235]	15:4988762-5063740	protein_coding	1	ENSG00000112936	C7	5496	343	11.5115	4.003	4.003	9.27e-09	1.44e-06	yes	2	1	1	2919.54	343	5496	293	227	509	10357	3726	2405
17236	387.7	ENSMUSG00000061397	Krt79	keratin 79 [Source:MGI Symbol;Acc:MGI:2385030]	15:101929332-101940324	protein_coding	1	ENSG00000185640	KRT79	4	51	4.78136	-3.877	3.877	0.0013916	0.0315519	yes	1	1	1	27.21	51	4	136	13	4	0	3	8
401	385.1	ENSMUSG00000002266	Zim1	zinc finger, imprinted 1 [Source:MGI Symbol;Acc:MGI:1341879]	7:6671269-6696450	protein_coding	0	<none>	<none>	122	9	6.03342	3.851	3.851	5.11e-07	4.92e-05	yes	1	1	1	65.5	9	122	15	0	11	219	66	82
595	384.4	ENSMUSG00000003477	Inmt	indolethylamine N-methyltransferase [Source:MGI Symbol;Acc:MGI:102963]	6:55170626-55175043	protein_coding	1	ENSG00000241644	INMT	5715	398	11.5777	3.844	3.844	6.84e-06	0.000463553	yes	2	1	1	3056.59	398	5715	399	286	510	12112	3585	1449
17159	384.3	ENSMUSG00000060988	Galnt13	polypeptide N-acetylgalactosaminyltransferase 13 [Source:MGI Symbol;Acc:MGI:2139447]	2:54436317-55118309	protein_coding	1	ENSG00000144278	GALNT13	74	5	5.30378	3.843	3.843	2.57e-05	0.00138807	yes	1	1	1	39.71	5	74	6	0	10	29	155	39
7653	382.3	ENSMUSG00000030111	A2m	alpha-2-macroglobulin [Source:MGI Symbol;Acc:MGI:2449119]	6:121635376-121679227	protein_coding	1	ENSG00000175899	A2M	9	127	6.08746	-3.823	3.823	3.29e-08	4.53e-06	yes	1	1	1	68.06	127	9	147	114	120	23	4	1
12248	379.7	ENSMUSG00000041445	Mmrn2	multimerin 2 [Source:MGI Symbol;Acc:MGI:2385618]	14:34375465-34404287	protein_coding	1	ENSG00000173269	MMRN2	99	7	5.72792	3.797	3.797	1.79e-09	3.18e-07	yes	1	1	1	53.32	7	99	7	7	8	72	172	54
10401	377.3	ENSMUSG00000036596	Cpz	carboxypeptidase Z [Source:MGI Symbol;Acc:MGI:88487]	5:35502218-35525698	protein_coding	1	ENSG00000109625	CPZ	11481	840	12.5888	3.773	3.773	1.58e-17	2.39e-14	yes	2	1	1	6160.13	840	11481	722	635	1162	12112	15872	6458
1789	372.1	ENSMUSG00000017309	Cd300lg	CD300 molecule like family member G [Source:MGI Symbol;Acc:MGI:1289168]	11:102041509-102055620	protein_coding	1	ENSG00000161649	CD300LG	120	9	6.01123	3.721	3.721	3.83e-06	0.000288681	yes	1	1	1	64.43	9	120	7	15	5	254	91	14
238	371.6	ENSMUSG00000001349	Cnn1	calponin 1 [Source:MGI Symbol;Acc:MGI:104979]	9:22099216-22109630	protein_coding	1	ENSG00000130176	CNN1	251	19	7.07682	3.716	3.716	0.00133062	0.0305439	yes	1	1	1	134.98	19	251	26	5	26	24	317	412
14372	364.5	ENSMUSG00000048826	Dact2	dishevelled-binding antagonist of beta-catenin 2 [Source:MGI Symbol;Acc:MGI:1920347]	17:14195052-14204304	protein_coding	1	ENSG00000164488	DACT2	299	24	7.33539	3.645	3.645	0.00048781	0.0144394	yes	1	1	1	161.56	24	299	28	26	17	733	100	65
5701	364.1	ENSMUSG00000026697	Myoc	myocilin [Source:MGI Symbol;Acc:MGI:1202864]	1:162639155-162649693	protein_coding	1	ENSG00000034971	MYOC	1113	89	9.23122	3.641	3.641	0.00122768	0.0287135	yes	2	1	1	601.28	89	1113	35	16	217	802	1995	543
5340	363.6	ENSMUSG00000026073	Il1r2	interleukin 1 receptor, type II [Source:MGI Symbol;Acc:MGI:96546]	1:40074079-40125231	protein_coding	1	ENSG00000115590	IL1R2	721	58	8.60548	3.636	3.636	0.00107945	0.0262069	yes	2	1	1	389.28	58	721	90	38	46	1803	216	143
10231	363.1	ENSMUSG00000036062	Phf24	PHD finger protein 24 [Source:MGI Symbol;Acc:MGI:2140712]	4:42916660-42944752	protein_coding	1	ENSG00000122733	PHF24	116	9	5.96578	3.631	3.631	4.02e-12	1.49e-09	yes	1	1	1	62.71	9	116	13	9	6	141	122	86
16445	353	ENSMUSG00000057751	Megf6	multiple EGF-like-domains 6 [Source:MGI Symbol;Acc:MGI:1919351]	4:154170730-154275713	protein_coding	1	ENSG00000162591	MEGF6	3845	333	11.0286	3.53	3.53	1.6e-10	3.77e-08	yes	2	1	1	2089.07	333	3845	250	260	489	2296	6412	2828
8762	352	ENSMUSG00000032085	Tagln	transgelin [Source:MGI Symbol;Acc:MGI:106012]	9:45929619-45936058	protein_coding	1	ENSG00000149591	TAGLN	8605	750	12.1915	3.52	3.52	0.000939762	0.023729	yes	2	1	1	4677.68	750	8605	981	509	761	901	18999	5915
8798	351.9	ENSMUSG00000032172	Olfm2	olfactomedin 2 [Source:MGI Symbol;Acc:MGI:3045350]	9:20667690-20746349	protein_coding	1	ENSG00000105088	OLFM2	235	20	6.99435	3.519	3.519	1.42e-12	6.56e-10	yes	1	1	1	127.98	20	235	23	29	9	369	211	126
7970	351	ENSMUSG00000030701	Plekhb1	pleckstrin homology domain containing, family B (evectins) member 1 [Source:MGI Symbol;Acc:MGI:1351469]	7:100642892-100662414	protein_coding	1	ENSG00000021300	PLEKHB1	148	13	6.33092	3.51	3.51	1.68e-07	1.81e-05	yes	1	1	1	80.78	13	148	21	15	3	96	286	63
12280	348.9	ENSMUSG00000041559	Fmod	fibromodulin [Source:MGI Symbol;Acc:MGI:1328364]	1:134037254-134048277	protein_coding	1	ENSG00000122176	FMOD	11378	1014	12.5971	3.489	3.489	7.28e-11	1.84e-08	yes	2	1	1	6195.95	1014	11378	687	1273	1081	6768	18820	8547
2002	345.2	ENSMUSG00000018822	Sfrp5	secreted frizzled-related sequence protein 5 [Source:MGI Symbol;Acc:MGI:1860298]	19:42197971-42202252	protein_coding	1	ENSG00000120057	SFRP5	74	7	5.33985	3.452	3.452	5.94e-05	0.00266688	yes	1	1	1	40.39	7	74	4	16	0	59	119	44
7453	344.9	ENSMUSG00000029675	Eln	elastin [Source:MGI Symbol;Acc:MGI:95317]	5:134702593-134747323	protein_coding	1	ENSG00000049540	ELN	445621	40792	17.8918	3.449	3.449	2.4e-14	1.67e-11	yes	2	1	1	243207	40792	445621	32571	46401	43405	326211	709128	301525
5629	342.9	ENSMUSG00000026581	Sell	selectin, lymphocyte [Source:MGI Symbol;Acc:MGI:98279]	1:164061982-164084181	protein_coding	1	ENSG00000188404	SELL	54	5	4.88264	3.429	3.429	0.000527688	0.0153472	yes	1	1	1	29.62	5	54	2	3	10	130	23	10
17697	337.6	ENSMUSG00000063430	Wscd2	WSC domain containing 2 [Source:MGI Symbol;Acc:MGI:2445030]	5:113490333-113589725	protein_coding	1	ENSG00000075035	WSCD2	64	6	5.12928	3.376	3.376	3.48e-05	0.00178004	yes	1	1	1	35.27	6	64	3	6	10	32	134	26
6797	331.1	ENSMUSG00000028626	Col9a2	collagen, type IX, alpha 2 [Source:MGI Symbol;Acc:MGI:88466]	4:121039385-121055322	protein_coding	1	ENSG00000049089	COL9A2	63	6	5.10852	3.311	3.311	7.38e-06	0.00049385	yes	1	1	1	34.49	6	63	3	12	4	73	82	33
16742	331.1	ENSMUSG00000059146	Ntrk3	neurotrophic tyrosine kinase, receptor, type 3 [Source:MGI Symbol;Acc:MGI:97385]	7:78175959-78738012	protein_coding	1	ENSG00000140538	NTRK3	56	6	4.9542	3.311	3.311	0.000213658	0.00760813	yes	1	1	1	30.77	6	56	4	13	0	82	56	30
10601	327.3	ENSMUSG00000037138	Aff3	AF4/FMR2 family, member 3 [Source:MGI Symbol;Acc:MGI:106927]	1:38177326-38664955	protein_coding	1	ENSG00000144218	AFF3	141	14	6.27612	3.273	3.273	2.9e-07	2.91e-05	yes	1	1	1	77.45	14	141	14	10	19	294	67	61
17147	326.2	ENSMUSG00000060924	Csmd1	CUB and Sushi multiple domains 1 [Source:MGI Symbol;Acc:MGI:2137383]	8:15892537-17535586	protein_coding	1	ENSG00000183117	CSMD1	71	8	5.30378	3.262	3.262	0.000102861	0.00423256	yes	1	1	1	38.96	8	71	6	3	14	153	34	25
12031	325.6	ENSMUSG00000040724	Kcna2	potassium voltage-gated channel, shaker-related subfamily, member 2 [Source:MGI Symbol;Acc:MGI:96659]	3:107101146-107115005	protein_coding	1	ENSG00000177301	KCNA2	79	8	5.44294	3.256	3.256	2.86e-05	0.0015029	yes	1	1	1	43.8	8	79	0	9	16	100	91	47
5006	323.6	ENSMUSG00000025370	Cdh9	cadherin 9 [Source:MGI Symbol;Acc:MGI:107433]	15:16728756-16857094	protein_coding	1	ENSG00000113100	CDH9	116	12	6	3.236	3.236	8.5e-05	0.00363151	yes	1	1	1	64.31	12	116	24	3	10	277	39	33
15928	321.4	ENSMUSG00000055368	Slc6a2	solute carrier family 6 (neurotransmitter transporter, noradrenalin), member 2 [Source:MGI Symbol;Acc:MGI:1270850]	8:92960079-93001667	protein_coding	1	ENSG00000103546	SLC6A2	1237	134	9.42101	3.214	3.214	6.8e-41	5.67e-37	yes	2	1	1	685.27	134	1237	153	98	151	1077	1574	1060
13488	321	ENSMUSG00000045625	Pigz	phosphatidylinositol glycan anchor biosynthesis, class Z [Source:MGI Symbol;Acc:MGI:2443822]	16:31933851-31946046	protein_coding	0	<none>	<none>	50	5	4.78136	3.21	3.21	0.00106001	0.025873	yes	1	1	1	27.45	5	50	2	3	11	111	29	9
27472	317.9	ENSMUSG00000085682	Gm14267	predicted gene 14267 [Source:MGI Symbol;Acc:MGI:3649851]	2:166500036-166522373	transcribed_processed_pseudogene	0	<none>	<none>	67	8	5.22882	3.179	3.179	0.000265808	0.00898517	yes	1	1	1	37.33	8	67	6	1	16	130	47	25
4119	311.9	ENSMUSG00000023336	Wfdc1	WAP four-disulfide core domain 1 [Source:MGI Symbol;Acc:MGI:1915116]	8:119666365-119688222	protein_coding	1	ENSG00000103175	WFDC1	202	23	6.81378	3.119	3.119	1.45e-10	3.54e-08	yes	1	1	1	112.57	23	202	27	11	32	206	290	109
4283	311.1	ENSMUSG00000024076	Vit	vitrin [Source:MGI Symbol;Acc:MGI:1921449]	17:78508064-78627408	protein_coding	1	ENSG00000205221	VIT	148	17	6.36632	3.111	3.111	2.44e-06	0.000194897	yes	1	1	1	82.54	17	148	25	12	15	310	94	39
11100	310.5	ENSMUSG00000038370	Pcp4l1	Purkinje cell protein 4-like 1 [Source:MGI Symbol;Acc:MGI:1913675]	1:171173262-171196268	protein_coding	1	ENSG00000248485	PCP4L1	244	28	7.08746	3.105	3.105	2.67e-13	1.53e-10	yes	1	1	1	136.18	28	244	33	35	17	183	366	183
1087	308.9	ENSMUSG00000007097	Atp1a2	ATPase, Na+/K+ transporting, alpha 2 polypeptide [Source:MGI Symbol;Acc:MGI:88106]	1:172271709-172298064	protein_coding	1	ENSG00000018625	ATP1A2	1101	129	9.26444	3.089	3.089	9.61e-23	2e-19	yes	2	1	1	615.18	129	1101	67	179	141	814	1471	1019
10826	308.5	ENSMUSG00000037736	Limch1	LIM and calponin homology domains 1 [Source:MGI Symbol;Acc:MGI:1924819]	5:66745827-67057158	protein_coding	1	ENSG00000064042	LIMCH1	194	23	6.76155	3.085	3.085	4.9e-07	4.75e-05	yes	1	1	1	108.57	23	194	35	8	26	372	139	72
16186	307.8	ENSMUSG00000056569	Mpz	myelin protein zero [Source:MGI Symbol;Acc:MGI:103177]	1:171150711-171161130	protein_coding	1	ENSG00000158887	MPZ	785	93	8.77808	3.078	3.078	5.22e-17	6.7e-14	yes	2	1	1	439.13	93	785	94	115	69	646	1312	398
3358	306.9	ENSMUSG00000021903	Galnt15	polypeptide N-acetylgalactosaminyltransferase 15 [Source:MGI Symbol;Acc:MGI:1926004]	14:32028989-32062197	protein_coding	1	ENSG00000131386	GALNT15	1081	129	9.24079	3.069	3.069	1.21e-05	0.000748259	yes	2	1	1	605.07	129	1081	113	94	179	2056	772	416
19136	302.2	ENSMUSG00000067158	Col4a4	collagen, type IV, alpha 4 [Source:MGI Symbol;Acc:MGI:104687]	1:82448423-82586849	protein_coding	1	ENSG00000081052	COL4A4	217	27	6.93074	3.022	3.022	3.45e-06	0.000266482	yes	1	1	1	122.11	27	217	36	8	36	469	113	69
12257	301.8	ENSMUSG00000041479	Syt15	synaptotagmin XV [Source:MGI Symbol;Acc:MGI:2442166]	14:34219595-34230420	protein_coding	0	<none>	<none>	90	11	5.65821	3.018	3.018	0.000416743	0.0128137	yes	1	1	1	50.37	11	90	0	26	7	60	153	56
2346	301.4	ENSMUSG00000020154	Ptprb	protein tyrosine phosphatase, receptor type, B [Source:MGI Symbol;Acc:MGI:97809]	10:116275523-116389535	protein_coding	1	ENSG00000127329	PTPRB	144	18	6.33985	3.014	3.014	1.36e-06	0.000117716	yes	1	1	1	80.89	18	144	13	22	18	125	270	37
2003	297	ENSMUSG00000018830	Myh11	myosin, heavy polypeptide 11, smooth muscle [Source:MGI Symbol;Acc:MGI:102643]	16:14194535-14291372	protein_coding	1	ENSG00000133392	MYH11	7072	903	11.9613	2.97	2.97	0.000132036	0.00520186	yes	2	1	1	3987.47	903	7072	1170	747	792	1805	14113	5298
3139	296.4	ENSMUSG00000021508	Cxcl14	chemokine (C-X-C motif) ligand 14 [Source:MGI Symbol;Acc:MGI:1888514]	13:56288643-56296551	protein_coding	1	ENSG00000145824	CXCL14	3126	401	10.7842	2.964	2.964	0.000442628	0.0133873	yes	2	1	1	1763.41	401	3126	333	97	772	4953	1588	2836
14444	296.1	ENSMUSG00000049107	Ntf3	neurotrophin 3 [Source:MGI Symbol;Acc:MGI:97380]	6:126101412-126166910	protein_coding	1	ENSG00000185652	NTF3	54	7	4.93074	2.961	2.961	0.000227301	0.00792462	yes	1	1	1	30.62	7	54	3	3	15	85	27	50
1678	292.3	ENSMUSG00000015957	Wnt11	wingless-type MMTV integration site family, member 11 [Source:MGI Symbol;Acc:MGI:101948]	7:98835112-98855195	protein_coding	1	ENSG00000085741	WNT11	305	40	7.43045	2.923	2.923	8.37e-09	1.32e-06	yes	1	1	1	172.66	40	305	40	19	62	563	184	168
1867	291.3	ENSMUSG00000017897	Eya2	EYA transcriptional coactivator and phosphatase 2 [Source:MGI Symbol;Acc:MGI:109341]	2:165595032-165771727	protein_coding	1	ENSG00000064655	EYA2	82	11	5.53916	2.913	2.913	9.75e-06	0.000632343	yes	1	1	1	46.44	11	82	11	12	10	150	34	62
40865	290.4	ENSMUSG00000102697	Pcdhac2	protocadherin alpha subfamily C, 2 [Source:MGI Symbol;Acc:MGI:1891443]	18:37143503-37187657	protein_coding	1	ENSG00000243232	PCDHAC2	9	68	5.26679	-2.904	2.904	7.32e-06	0.000491748	yes	1	1	1	38.55	68	9	61	76	67	4	7	16
504	290.1	ENSMUSG00000002944	Cd36	CD36 molecule [Source:MGI Symbol;Acc:MGI:107899]	5:17781690-17888801	protein_coding	1	ENSG00000135218	CD36	612	82	8.43879	2.901	2.901	0.00177776	0.0377888	yes	2	1	1	346.81	82	612	86	37	122	1096	625	114
15910	288.8	ENSMUSG00000055254	Ntrk2	neurotrophic tyrosine kinase, receptor, type 2 [Source:MGI Symbol;Acc:MGI:97384]	13:58806569-59133970	protein_coding	1	ENSG00000148053	NTRK2	1365	185	9.59805	2.888	2.888	0.00027403	0.00917011	yes	2	1	1	774.89	185	1365	137	107	310	2650	909	536
8893	288	ENSMUSG00000032327	Stra6	stimulated by retinoic acid gene 6 [Source:MGI Symbol;Acc:MGI:107742]	9:58063788-58153996	protein_coding	1	ENSG00000137868	STRA6	97	13	5.78136	2.88	2.88	0.000298301	0.00976656	yes	1	1	1	54.98	13	97	1	9	29	159	38	93
14857	287.5	ENSMUSG00000050700	Emilin3	elastin microfibril interfacer 3 [Source:MGI Symbol;Acc:MGI:2389142]	2:160906437-160912328	protein_coding	1	ENSG00000183798	EMILIN3	111	15	5.97728	2.875	2.875	4.31e-06	0.000318918	yes	1	1	1	62.78	15	111	24	13	8	82	199	51
13376	287.3	ENSMUSG00000045246	Kcng4	potassium voltage-gated channel, subfamily G, member 4 [Source:MGI Symbol;Acc:MGI:1913983]	8:119623854-119635680	protein_coding	1	ENSG00000168418	KCNG4	118	16	6.06609	2.873	2.873	4.73e-08	6.11e-06	yes	1	1	1	67.15	16	118	11	8	29	112	125	117
20727	287.3	ENSMUSG00000074207	Adh1	alcohol dehydrogenase 1 (class I) [Source:MGI Symbol;Acc:MGI:87921]	3:138260991-138290698	protein_coding	0	<none>	<none>	1647	225	9.87036	2.873	2.873	1.18e-07	1.33e-05	yes	2	1	1	935.72	225	1647	135	256	284	2525	1583	832
6886	287	ENSMUSG00000028766	Alpl	alkaline phosphatase, liver/bone/kidney [Source:MGI Symbol;Acc:MGI:87983]	4:137741733-137796384	protein_coding	1	ENSG00000162551	ALPL	53	7	4.90689	2.87	2.87	0.000221824	0.00783928	yes	1	1	1	30.38	7	53	7	3	12	79	61	20
10029	283.3	ENSMUSG00000035407	Kank4	KN motif and ankyrin repeat domains 4 [Source:MGI Symbol;Acc:MGI:3043381]	4:98754898-98817537	protein_coding	1	ENSG00000132854	KANK4	214	30	6.93074	2.833	2.833	8.72e-07	7.94e-05	yes	1	1	1	122.11	30	214	24	31	35	47	391	205
16439	280.9	ENSMUSG00000057722	Lepr	leptin receptor [Source:MGI Symbol;Acc:MGI:104993]	4:101717404-101815352	protein_coding	1	ENSG00000116678	LEPR	111	16	5.98868	2.809	2.809	0.000222031	0.00783928	yes	1	1	1	63.63	16	111	19	17	12	260	56	18
3533	279.7	ENSMUSG00000022197	Pdzd2	PDZ domain containing 2 [Source:MGI Symbol;Acc:MGI:1922394]	15:12359711-12739924	protein_coding	1	ENSG00000133401	PDZD2	223	32	6.99435	2.797	2.797	4.56e-10	9.62e-08	yes	1	1	1	127.72	32	223	29	31	36	383	140	147
5260	278.2	ENSMUSG00000025930	Msc	musculin [Source:MGI Symbol;Acc:MGI:1333884]	1:14753346-14755992	protein_coding	1	ENSG00000178860	MSC	82	12	5.55459	2.782	2.782	6.13e-05	0.00273931	yes	1	1	1	47.36	12	82	19	9	8	162	41	44
1900	276.7	ENSMUSG00000018263	Tbx5	T-box 5 [Source:MGI Symbol;Acc:MGI:102541]	5:119832668-119885219	protein_coding	1	ENSG00000089225	TBX5	86	12	5.61471	2.767	2.767	0.000647626	0.0178687	yes	1	1	1	49.22	12	86	7	8	22	200	22	36
20756	274.1	ENSMUSG00000074264	Amy1	amylase 1, salivary [Source:MGI Symbol;Acc:MGI:88019]	3:113555710-113606699	protein_coding	0	<none>	<none>	647	97	8.53916	2.741	2.741	4.31e-13	2.39e-10	yes	2	1	1	372.02	97	647	92	70	128	1116	416	410
3564	273.2	ENSMUSG00000022237	Ankrd33b	ankyrin repeat domain 33B [Source:MGI Symbol;Acc:MGI:1917904]	15:31291478-31367726	protein_coding	1	ENSG00000164236	ANKRD33B	134	20	6.26679	2.732	2.732	9.29e-10	1.76e-07	yes	1	1	1	77.28	20	134	28	13	19	129	160	114
3669	272.9	ENSMUSG00000022425	Enpp2	ectonucleotide pyrophosphatase/phosphodiesterase 2 [Source:MGI Symbol;Acc:MGI:1321390]	15:54838901-54952892	protein_coding	1	ENSG00000136960	ENPP2	4059	613	11.1898	2.729	2.729	6.22e-07	5.76e-05	yes	2	1	1	2335.5	613	4059	942	458	438	3394	6406	2376
12429	271.6	ENSMUSG00000041992	Rapgef5	Rap guanine nucleotide exchange factor (GEF) 5 [Source:MGI Symbol;Acc:MGI:2444365]	12:117516479-117759737	protein_coding	1	ENSG00000136237	RAPGEF5	55	8	4.97728	2.716	2.716	9.82e-05	0.00407055	yes	1	1	1	31.72	8	55	10	9	6	70	70	25
11540	270	ENSMUSG00000039457	Ppl	periplakin [Source:MGI Symbol;Acc:MGI:1194898]	16:5086291-5132421	protein_coding	1	ENSG00000118898	PPL	679	104	8.61287	2.7	2.7	0.000124578	0.00499063	yes	2	1	1	391.86	104	679	115	70	128	1344	366	327
88	269.3	ENSMUSG00000000489	Pdgfb	platelet derived growth factor, B polypeptide [Source:MGI Symbol;Acc:MGI:97528]	15:79995874-80014977	protein_coding	1	ENSG00000100311	PDGFB	395	61	7.83289	2.693	2.693	1.2e-07	1.35e-05	yes	2	1	1	228.28	61	395	64	85	34	124	750	312
15984	267	ENSMUSG00000055653	Gpc3	glypican 3 [Source:MGI Symbol;Acc:MGI:104903]	X:52272426-52613950	protein_coding	1	ENSG00000147257	GPC3	3059	481	10.7895	2.67	2.67	0.00235594	0.0471329	yes	2	1	1	1769.75	481	3059	682	187	573	6238	1774	1165
7014	265.9	ENSMUSG00000028972	Car6	carbonic anhydrase 6 [Source:MGI Symbol;Acc:MGI:1333786]	4:150187015-150201332	protein_coding	1	ENSG00000131686	CA6	124	20	6.16993	2.659	2.659	0.000257205	0.00874761	yes	1	1	1	71.91	20	124	41	16	2	149	171	52
5392	265.6	ENSMUSG00000026167	Wnt10a	wingless-type MMTV integration site family, member 10A [Source:MGI Symbol;Acc:MGI:108071]	1:74791516-74804179	protein_coding	1	ENSG00000135925	WNT10A	65	10	5.22882	2.656	2.656	6.33e-05	0.00280525	yes	1	1	1	37.53	10	65	15	3	13	73	45	76
12587	262.6	ENSMUSG00000042453	Reln	reelin [Source:MGI Symbol;Acc:MGI:103022]	5:21884454-22344702	protein_coding	1	ENSG00000189056	RELN	117	19	6.08746	2.626	2.626	2.07e-05	0.00116127	yes	1	1	1	67.94	19	117	34	8	15	137	166	48
5793	255	ENSMUSG00000026840	Lamc3	laminin gamma 3 [Source:MGI Symbol;Acc:MGI:1344394]	2:31887291-31946539	protein_coding	1	ENSG00000050555	LAMC3	145	25	6.40939	2.55	2.55	2.84e-05	0.00149822	yes	1	1	1	84.52	25	145	37	33	4	183	165	86
14414	254.4	ENSMUSG00000049001	Ndnf	neuron-derived neurotrophic factor [Source:MGI Symbol;Acc:MGI:1915419]	6:65671590-65712326	protein_coding	1	ENSG00000173376	NDNF	97	17	5.83289	2.544	2.544	0.000162086	0.00612509	yes	1	1	1	56.62	17	97	30	3	17	153	69	68
16559	253.4	ENSMUSG00000058297	Spock2	sparc/osteonectin, cwcv and kazal-like domains proteoglycan 2 [Source:MGI Symbol;Acc:MGI:1891351]	10:60106219-60135198	protein_coding	1	ENSG00000107742	SPOCK2	647	111	8.56605	2.534	2.534	4.15e-10	8.98e-08	yes	2	1	1	378.98	111	647	85	136	113	1082	616	242
2779	252.6	ENSMUSG00000020865	Abcc3	ATP-binding cassette, sub-family C (CFTR/MRP), member 3 [Source:MGI Symbol;Acc:MGI:1923658]	11:94343295-94392997	protein_coding	1	ENSG00000108846	ABCC3	35	200	6.87652	-2.526	2.526	1.08e-08	1.66e-06	yes	1	1	1	117.59	200	35	169	179	253	57	32	16
3858	251.6	ENSMUSG00000022747	St3gal6	ST3 beta-galactoside alpha-2,3-sialyltransferase 6 [Source:MGI Symbol;Acc:MGI:1888707]	16:58468125-58524243	protein_coding	1	ENSG00000064225	ST3GAL6	57	10	5.06609	2.516	2.516	0.000493582	0.0145843	yes	1	1	1	33.61	10	57	6	8	16	94	54	24
10267	250.6	ENSMUSG00000036169	Sostdc1	sclerostin domain containing 1 [Source:MGI Symbol;Acc:MGI:1913292]	12:36314139-36318452	protein_coding	1	ENSG00000171243	SOSTDC1	65	11	5.24793	2.506	2.506	0.00171738	0.0366924	yes	1	1	1	38.05	11	65	20	9	5	120	59	15
4893	249.5	ENSMUSG00000025161	Slc16a3	solute carrier family 16 (monocarboxylic acid transporters), member 3 [Source:MGI Symbol;Acc:MGI:1933438]	11:120948480-120960868	protein_coding	1	ENSG00000141526	SLC16A3	60	337	7.633	-2.495	2.495	7.32e-13	3.81e-10	yes	2	1	1	198.46	337	60	470	207	334	69	57	54
2072	249.4	ENSMUSG00000019278	Dpep1	dipeptidase 1 [Source:MGI Symbol;Acc:MGI:94917]	8:123186242-123201812	protein_coding	1	ENSG00000015413	DPEP1	11039	1960	12.6661	2.494	2.494	7.53e-09	1.2e-06	yes	2	1	1	6499.6	1960	11039	2402	1086	2393	14935	10875	7307
2621	249.1	ENSMUSG00000020620	Abca8b	ATP-binding cassette, sub-family A (ABC1), member 8b [Source:MGI Symbol;Acc:MGI:1351668]	11:109932190-109995845	protein_coding	1	ENSG00000141338	ABCA8	661	117	8.60363	2.491	2.491	0.000160808	0.00610449	yes	2	1	1	388.98	117	661	107	48	197	910	713	359
11850	247.9	ENSMUSG00000040289	Hey1	hairy/enhancer-of-split related with YRPW motif 1 [Source:MGI Symbol;Acc:MGI:1341800]	3:8663359-8667256	protein_coding	1	ENSG00000164683	HEY1	263	47	7.27612	2.479	2.479	1.28e-15	1.18e-12	yes	1	1	1	155.02	47	263	48	51	42	296	278	215
12355	247.8	ENSMUSG00000041757	Plekha6	pleckstrin homology domain containing, family A member 6 [Source:MGI Symbol;Acc:MGI:2388662]	1:133164210-133303435	protein_coding	1	ENSG00000143850	PLEKHA6	161	29	6.56986	2.478	2.478	1.15e-05	0.000720714	yes	1	1	1	94.98	29	161	38	11	38	254	163	66
8266	246.3	ENSMUSG00000031289	Il13ra2	interleukin 13 receptor, alpha 2 [Source:MGI Symbol;Acc:MGI:1277954]	X:147383476-147429192	protein_coding	1	ENSG00000123496	IL13RA2	31	172	6.66534	-2.463	2.463	2.61e-06	0.000206149	yes	1	1	1	101.9	172	31	312	114	91	34	19	41
11510	245.1	ENSMUSG00000039349	C130074G19Rik	RIKEN cDNA C130074G19 gene [Source:MGI Symbol;Acc:MGI:2444831]	1:184871926-184883218	protein_coding	1	ENSG00000162817	C1orf115	194	35	6.8392	2.451	2.451	5.17e-07	4.92e-05	yes	1	1	1	114.55	35	194	20	40	46	205	291	86
11543	243.9	ENSMUSG00000039462	Col10a1	collagen, type X, alpha 1 [Source:MGI Symbol;Acc:MGI:88445]	10:34389981-34397085	protein_coding	0	<none>	<none>	17	91	5.75489	-2.439	2.439	0.000389686	0.0121385	yes	1	1	1	53.87	91	17	195	35	44	16	18	16
9813	243.3	ENSMUSG00000034796	Cpne7	copine VII [Source:MGI Symbol;Acc:MGI:2142747]	8:123117374-123135182	protein_coding	1	ENSG00000178773	CPNE7	368	68	7.76818	2.433	2.433	3.78e-08	5.09e-06	yes	2	1	1	218.26	68	368	125	52	27	460	382	263
16277	241.9	ENSMUSG00000056966	Gjc3	gap junction protein, gamma 3 [Source:MGI Symbol;Acc:MGI:2153041]	5:137953461-137963098	protein_coding	1	ENSG00000176402	GJC3	167	31	6.62936	2.419	2.419	2.82e-06	0.000221342	yes	1	1	1	99.01	31	167	23	49	21	175	253	74
11805	237.7	ENSMUSG00000040170	Fmo2	flavin containing monooxygenase 2 [Source:MGI Symbol;Acc:MGI:1916776]	1:162874317-162898726	protein_coding	1	ENSG00000094963	FMO2	420	81	7.96867	2.377	2.377	1.8e-06	0.000151153	yes	2	1	1	250.62	81	420	65	52	125	781	348	132
10963	235.5	ENSMUSG00000038068	Rnf144b	ring finger protein 144B [Source:MGI Symbol;Acc:MGI:2384986]	13:47122656-47247991	protein_coding	1	ENSG00000137393	RNF144B	10	53	4.97728	-2.355	2.355	0.000969536	0.0241514	yes	1	1	1	31.78	53	10	36	76	48	13	15	3
6356	234.8	ENSMUSG00000027875	Hmgcs2	3-hydroxy-3-methylglutaryl-Coenzyme A synthase 2 [Source:MGI Symbol;Acc:MGI:101939]	3:98280435-98310738	protein_coding	1	ENSG00000134240	HMGCS2	368	72	7.78136	2.348	2.348	2.62e-08	3.7e-06	yes	2	1	1	220.16	72	368	96	62	58	531	429	144
12295	234.3	ENSMUSG00000041607	Mbp	myelin basic protein [Source:MGI Symbol;Acc:MGI:96925]	18:82475146-82585637	protein_coding	1	ENSG00000197971	MBP	672	132	8.65105	2.343	2.343	1.97e-09	3.46e-07	yes	2	1	1	402.05	132	672	86	167	144	786	966	263
12379	234	ENSMUSG00000041828	Abca8a	ATP-binding cassette, sub-family A (ABC1), member 8a [Source:MGI Symbol;Acc:MGI:2386846]	11:110025634-110095978	protein_coding	0	<none>	<none>	3561	703	11.058	2.34	2.34	3.26e-06	0.000252848	yes	2	1	1	2132.2	703	3561	484	529	1097	4940	3339	2404
1297	233.6	ENSMUSG00000010086	Rnf112	ring finger protein 112 [Source:MGI Symbol;Acc:MGI:106611]	11:61448442-61454131	protein_coding	1	ENSG00000128482	RNF112	432	86	8.01681	2.336	2.336	3.08e-09	5.18e-07	yes	2	1	1	259.05	86	432	68	93	96	243	754	300
16388	232.9	ENSMUSG00000057457	Phex	phosphate regulating endopeptidase homolog, X-linked [Source:MGI Symbol;Acc:MGI:107489]	X:157162075-157415312	protein_coding	1	ENSG00000102174	PHEX	2076	413	10.2814	2.329	2.329	4.27e-06	0.000317828	yes	2	1	1	1244.86	413	2076	321	409	510	1137	3392	1700
764	232.6	ENSMUSG00000004864	Mapk13	mitogen-activated protein kinase 13 [Source:MGI Symbol;Acc:MGI:1346864]	17:28769297-28780233	protein_coding	1	ENSG00000156711	MAPK13	80	16	5.58496	2.326	2.326	1.64e-05	0.000964334	yes	1	1	1	47.74	16	80	11	15	21	103	77	59
8805	231.5	ENSMUSG00000032181	Scg3	secretogranin III [Source:MGI Symbol;Acc:MGI:103032]	9:75643189-75684056	protein_coding	1	ENSG00000104112	SCG3	137	27	6.35755	2.315	2.315	5.62e-05	0.00257293	yes	1	1	1	82.05	27	137	25	19	38	265	65	80
8907	231.2	ENSMUSG00000032348	Gsta4	glutathione S-transferase, alpha 4 [Source:MGI Symbol;Acc:MGI:1309515]	9:78182774-78209349	protein_coding	0	<none>	<none>	353	71	7.72792	2.312	2.312	1.31e-11	4.54e-09	yes	2	1	1	211.86	71	353	96	67	50	382	440	236
15784	230.3	ENSMUSG00000054690	Emcn	endomucin [Source:MGI Symbol;Acc:MGI:1891716]	3:137341067-137432185	protein_coding	1	ENSG00000164035	EMCN	110	22	6.04439	2.303	2.303	4.6e-06	0.000334541	yes	1	1	1	66.19	22	110	20	24	23	88	173	69
488	229.9	ENSMUSG00000002831	Plin4	perilipin 4 [Source:MGI Symbol;Acc:MGI:1929709]	17:56100591-56109803	protein_coding	1	ENSG00000167676	PLIN4	228	46	7.09803	2.299	2.299	5.02e-05	0.00235	yes	1	1	1	137.38	46	228	12	46	81	394	169	122
11906	229.9	ENSMUSG00000040441	Slc26a10	solute carrier family 26, member 10 [Source:MGI Symbol;Acc:MGI:2143920]	10:127171393-127180645	protein_coding	1	ENSG00000135502	SLC26A10	64	13	5.26679	2.299	2.299	0.00118925	0.0281119	yes	1	1	1	38.56	13	64	4	19	16	66	97	29
3645	228.7	ENSMUSG00000022382	Wnt7b	wingless-type MMTV integration site family, member 7B [Source:MGI Symbol;Acc:MGI:98962]	15:85535437-85582473	protein_coding	1	ENSG00000188064	WNT7B	120	25	6.17991	2.287	2.287	5.87e-06	0.000405981	yes	1	1	1	72.26	25	120	30	18	26	67	185	107
7510	228.7	ENSMUSG00000029778	Adcyap1r1	adenylate cyclase activating polypeptide 1 receptor 1 [Source:MGI Symbol;Acc:MGI:108449]	6:55451978-55501451	protein_coding	1	ENSG00000078549	ADCYAP1R1	444	91	8.0634	2.287	2.287	1.82e-06	0.000152702	yes	2	1	1	267.39	91	444	101	54	118	886	245	201
8611	225.3	ENSMUSG00000031849	Comp	cartilage oligomeric matrix protein [Source:MGI Symbol;Acc:MGI:88469]	8:70373558-70382066	protein_coding	1	ENSG00000105664	COMP	594	125	8.48985	2.253	2.253	3.24e-12	1.32e-09	yes	2	1	1	359.56	125	594	141	67	167	530	769	483
13708	223.9	ENSMUSG00000046449	Nexmif	neurite extension and migration factor [Source:MGI Symbol;Acc:MGI:2148050]	X:104077434-104201185	protein_coding	1	ENSG00000050030	NEXMIF	116	24	6.12928	2.239	2.239	0.000241316	0.00829174	yes	1	1	1	70.09	24	116	4	29	40	137	95	115
40	223.7	ENSMUSG00000000223	Drp2	dystrophin related protein 2 [Source:MGI Symbol;Acc:MGI:107432]	X:134404551-134456573	protein_coding	1	ENSG00000102385	DRP2	185	39	6.80735	2.237	2.237	1.95e-05	0.00111206	yes	1	1	1	111.95	39	185	35	31	51	142	340	72
3752	223	ENSMUSG00000022548	Apod	apolipoprotein D [Source:MGI Symbol;Acc:MGI:88056]	16:31296192-31314808	protein_coding	1	ENSG00000189058	APOD	136262	29038	16.3347	2.23	2.23	6.39e-32	2.66e-28	yes	2	1	1	82650.4	29038	136262	23983	31817	31315	99578	171489	137720
8604	222.7	ENSMUSG00000031841	Cdh13	cadherin 13 [Source:MGI Symbol;Acc:MGI:99551]	8:118283733-119324921	protein_coding	1	ENSG00000140945	CDH13	1585	7420	12.1365	-2.227	2.227	0.000743458	0.0197603	yes	2	1	1	4502.93	7420	1585	4062	14509	3690	1489	1299	1968
9270	222	ENSMUSG00000033191	Tie1	tyrosine kinase with immunoglobulin-like and EGF-like domains 1 [Source:MGI Symbol;Acc:MGI:99906]	4:118471191-118490061	protein_coding	1	ENSG00000066056	TIE1	136	29	6.36632	2.22	2.22	0.000421772	0.0129207	yes	1	1	1	82.52	29	136	10	34	44	152	216	40
15261	221	ENSMUSG00000052305	Hbb-bs	hemoglobin, beta adult s chain [Source:MGI Symbol;Acc:MGI:5474852]	7:103826534-103828096	protein_coding	0	<none>	<none>	66	14	5.32193	2.21	2.21	0.000903181	0.0229444	yes	1	1	1	40.52	14	66	20	6	17	76	92	31
8621	217.9	ENSMUSG00000031871	Cdh5	cadherin 5 [Source:MGI Symbol;Acc:MGI:105057]	8:104101625-104144511	protein_coding	1	ENSG00000179776	CDH5	242	53	7.20457	2.179	2.179	1.34e-07	1.47e-05	yes	2	1	1	147.78	53	242	26	63	71	230	328	169
10448	217.6	ENSMUSG00000036766	Dner	delta/notch-like EGF repeat containing [Source:MGI Symbol;Acc:MGI:2152889]	1:84369839-84696221	protein_coding	1	ENSG00000187957	DNER	68	15	5.37504	2.176	2.176	0.00232902	0.0466504	yes	1	1	1	41.29	15	68	2	26	17	72	78	53
11038	217.6	ENSMUSG00000038233	Fam198a	family with sequence similarity 198, member A [Source:MGI Symbol;Acc:MGI:3041196]	9:121950988-121980209	protein_coding	1	ENSG00000144649	GASK1A	405	90	7.95128	2.176	2.176	3.22e-10	7.32e-08	yes	2	1	1	247.47	90	405	93	62	115	496	482	237
8068	217.3	ENSMUSG00000030862	Cpxm2	carboxypeptidase X 2 (M14 family) [Source:MGI Symbol;Acc:MGI:1926006]	7:132032687-132154739	protein_coding	1	ENSG00000121898	CPXM2	895	198	9.09408	2.173	2.173	0.000830397	0.0214551	yes	2	1	1	546.59	198	895	84	140	371	1140	903	642
4	217.1	ENSMUSG00000000031	H19	H19, imprinted maternally expressed transcript [Source:MGI Symbol;Acc:MGI:95891]	7:142575529-142578143	lincRNA	0	<none>	<none>	632	2847	10.7645	-2.171	2.171	9.94e-06	0.000639801	yes	2	1	1	1739.72	2847	632	2739	2068	3735	1029	388	480
11962	215.7	ENSMUSG00000040569	Slc26a7	solute carrier family 26, member 7 [Source:MGI Symbol;Acc:MGI:2384791]	4:14502430-14621805	protein_coding	1	ENSG00000147606	SLC26A7	201	45	6.94251	2.157	2.157	2.13e-08	3.08e-06	yes	1	1	1	123.4	45	201	28	40	68	203	221	180
17905	214.3	ENSMUSG00000064294	Aox3	aldehyde oxidase 3 [Source:MGI Symbol;Acc:MGI:1918974]	1:58113130-58200698	protein_coding	0	<none>	<none>	1979	448	10.245	2.143	2.143	0.000848843	0.0218639	yes	2	1	1	1213.67	448	1979	268	720	356	3088	1963	887
39642	213.7	ENSMUSG00000101389	Ms4a4a	membrane-spanning 4-domains, subfamily A, member 4A [Source:MGI Symbol;Acc:MGI:3643932]	19:11375523-11392790	protein_coding	0	<none>	<none>	44	194	6.89482	-2.137	2.137	3.5e-08	4.75e-06	yes	1	1	1	118.93	194	44	139	281	162	43	47	42
22662	211.9	ENSMUSG00000079012	Serpina3m	serine (or cysteine) peptidase inhibitor, clade A, member 3M [Source:MGI Symbol;Acc:MGI:98378]	12:104338486-104394257	protein_coding	0	<none>	<none>	64	15	5.30378	2.119	2.119	0.000284155	0.00943024	yes	1	1	1	39.5	15	64	21	13	11	85	59	48
6800	210.9	ENSMUSG00000028631	Kcnq4	potassium voltage-gated channel, subfamily Q, member 4 [Source:MGI Symbol;Acc:MGI:1926803]	4:120696138-120748612	protein_coding	1	ENSG00000117013	KCNQ4	214	50	7.04439	2.109	2.109	0.000157318	0.00598562	yes	2	1	1	131.91	50	214	79	27	43	428	109	105
17492	210.6	ENSMUSG00000062515	Fabp4	fatty acid binding protein 4, adipocyte [Source:MGI Symbol;Acc:MGI:88038]	3:10204088-10208576	protein_coding	1	ENSG00000170323	FABP4	952	221	9.19599	2.106	2.106	0.000444664	0.0134245	yes	2	1	1	586.53	221	952	273	205	186	1674	796	386
8480	209.9	ENSMUSG00000031636	Pdlim3	PDZ and LIM domain 3 [Source:MGI Symbol;Acc:MGI:1859274]	8:45885461-45919548	protein_coding	1	ENSG00000154553	PDLIM3	708	165	8.76984	2.099	2.099	1.01e-07	1.18e-05	yes	2	1	1	436.77	165	708	110	166	220	888	975	261
9041	208.1	ENSMUSG00000032561	Acpp	acid phosphatase, prostate [Source:MGI Symbol;Acc:MGI:1928480]	9:104288251-104337748	protein_coding	1	ENSG00000014257	ACPP	1506	356	9.86264	2.081	2.081	2.92e-12	1.22e-09	yes	2	1	1	931.03	356	1506	514	223	331	1061	1333	2123
15686	208.1	ENSMUSG00000054252	Fgfr3	fibroblast growth factor receptor 3 [Source:MGI Symbol;Acc:MGI:95524]	5:33721674-33737068	protein_coding	1	ENSG00000068078	FGFR3	206	49	6.99435	2.081	2.081	0.000111395	0.00451678	yes	1	1	1	127.38	49	206	65	70	11	268	223	127
6641	207.5	ENSMUSG00000028370	Pappa	pregnancy-associated plasma protein A [Source:MGI Symbol;Acc:MGI:97479]	4:65124174-65357509	protein_coding	1	ENSG00000182752	PAPPA	588	139	8.50581	2.075	2.075	6.46e-11	1.68e-08	yes	2	1	1	364.07	139	588	120	178	120	682	754	329
832	206.8	ENSMUSG00000005360	Slc1a3	solute carrier family 1 (glial high affinity glutamate transporter), member 3 [Source:MGI Symbol;Acc:MGI:99917]	15:8634124-8710764	protein_coding	1	ENSG00000079215	SLC1A3	142	34	6.45943	2.068	2.068	0.00015194	0.00582087	yes	1	1	1	88.11	34	142	18	24	59	235	86	106
13811	205.8	ENSMUSG00000046808	Atp10d	ATPase, class V, type 10D [Source:MGI Symbol;Acc:MGI:2450125]	5:72203329-72298775	polymorphic_pseudogene	1	ENSG00000145246	ATP10D	78	18	5.58496	2.058	2.058	3.61e-05	0.00182371	yes	1	1	1	48.06	18	78	15	19	21	81	87	65
8636	205.5	ENSMUSG00000031891	Hsd11b2	hydroxysteroid 11-beta dehydrogenase 2 [Source:MGI Symbol;Acc:MGI:104720]	8:105518755-105523988	protein_coding	1	ENSG00000176387	HSD11B2	144	35	6.48382	2.055	2.055	1.81e-05	0.00104497	yes	1	1	1	89.51	35	144	34	39	31	238	119	76
9631	205.1	ENSMUSG00000034308	Sdr42e1	short chain dehydrogenase/reductase family 42E, member 1 [Source:MGI Symbol;Acc:MGI:1921282]	8:117661399-117673689	protein_coding	1	ENSG00000184860	SDR42E1	66	16	5.35755	2.051	2.051	0.000482547	0.0143345	yes	1	1	1	41.15	16	66	18	14	16	101	39	59
17726	204.7	ENSMUSG00000063564	Col23a1	collagen, type XXIII, alpha 1 [Source:MGI Symbol;Acc:MGI:2653243]	11:51289920-51583918	protein_coding	1	ENSG00000050767	COL23A1	829	201	9.00843	2.047	2.047	2.05e-16	2.28e-13	yes	2	1	1	514.86	201	829	144	192	266	960	823	704
17272	204.3	ENSMUSG00000061576	Dpp6	dipeptidylpeptidase 6 [Source:MGI Symbol;Acc:MGI:94921]	5:26817203-27727505	protein_coding	1	ENSG00000130226	DPP6	29	122	6.2384	-2.043	2.043	0.000103987	0.00424739	yes	1	1	1	75.72	122	29	186	93	87	14	27	47
3387	204.2	ENSMUSG00000021950	Anxa8	annexin A8 [Source:MGI Symbol;Acc:MGI:1201374]	14:34085981-34100571	protein_coding	0	<none>	<none>	33	135	6.39232	-2.042	2.042	0.000196884	0.00716389	yes	1	1	1	83.57	135	33	224	99	81	55	26	17
3197	204	ENSMUSG00000021613	Hapln1	hyaluronan and proteoglycan link protein 1 [Source:MGI Symbol;Acc:MGI:1337006]	13:89539796-89611652	protein_coding	1	ENSG00000145681	HAPLN1	119	29	6.20945	2.04	2.04	4.97e-06	0.00035563	yes	1	1	1	74.24	29	119	37	20	30	89	152	117
8557	204	ENSMUSG00000031775	Pllp	plasma membrane proteolipid [Source:MGI Symbol;Acc:MGI:1915051]	8:94674894-94696278	protein_coding	1	ENSG00000102934	PLLP	111	27	6.10852	2.04	2.04	1.13e-05	0.000711787	yes	1	1	1	68.9	27	111	28	15	38	114	117	101
870	203.2	ENSMUSG00000005611	Mrvi1	MRV integration site 1 [Source:MGI Symbol;Acc:MGI:1338023]	7:110868266-110982461	protein_coding	1	ENSG00000072952	MRVI1	704	172	8.77479	2.032	2.032	3.99e-07	3.93e-05	yes	2	1	1	438.13	172	704	197	128	192	309	1292	510
3837	202.6	ENSMUSG00000022687	Boc	biregional cell adhesion molecule-related/down-regulated by oncogenes (Cdon) binding protein [Source:MGI Symbol;Acc:MGI:2151153]	16:44485049-44558897	protein_coding	1	ENSG00000144857	BOC	5802	1425	11.8192	2.026	2.026	2.02e-34	1.12e-30	yes	2	1	1	3613.7	1425	5802	1219	1380	1676	5086	6733	5588
15506	201.8	ENSMUSG00000053414	Hunk	hormonally upregulated Neu-associated kinase [Source:MGI Symbol;Acc:MGI:1347352]	16:90386013-90499553	protein_coding	1	ENSG00000142149	HUNK	481	119	8.22882	2.018	2.018	9.66e-13	4.73e-10	yes	2	1	1	300.03	119	481	73	133	150	519	470	455
22475	201.8	ENSMUSG00000078607	1810010H24Rik	RIKEN cDNA 1810010H24 gene [Source:MGI Symbol;Acc:MGI:1916316]	11:107025681-107030443	protein_coding	1	ENSG00000186665	C17orf58	283	70	7.46352	2.018	2.018	8.42e-07	7.71e-05	yes	2	1	1	176.3	70	283	45	91	73	442	249	158
3040	201.6	ENSMUSG00000021319	Sfrp4	secreted frizzled-related protein 4 [Source:MGI Symbol;Acc:MGI:892010]	13:19623104-19632994	protein_coding	1	ENSG00000106483	SFRP4	2925	723	10.8329	2.016	2.016	0.000271155	0.00912888	yes	2	1	1	1824.2	723	2925	865	379	925	4645	2389	1742
13787	201.2	ENSMUSG00000046733	Gprc5a	G protein-coupled receptor, family C, group 5, member A [Source:MGI Symbol;Acc:MGI:1891250]	6:135065651-135084709	protein_coding	1	ENSG00000013588	GPRC5A	330	1330	9.69697	-2.012	2.012	3e-11	8.76e-09	yes	2	1	1	829.68	1330	330	1149	1955	885	332	212	445
2436	199.1	ENSMUSG00000020303	Stc2	stanniocalcin 2 [Source:MGI Symbol;Acc:MGI:1316731]	11:31357307-31370074	protein_coding	1	ENSG00000113739	STC2	2567	646	10.6497	1.991	1.991	2.12e-05	0.00117519	yes	2	1	1	1606.02	646	2567	430	753	754	1364	3840	2496
7549	197.7	ENSMUSG00000029859	Epha1	Eph receptor A1 [Source:MGI Symbol;Acc:MGI:107381]	6:42358487-42373268	protein_coding	1	ENSG00000146904	EPHA1	98	25	5.94251	1.977	1.977	0.000145916	0.00560299	yes	1	1	1	61.13	25	98	29	15	30	147	69	77
19050	197.7	ENSMUSG00000066687	Zbtb16	zinc finger and BTB domain containing 16 [Source:MGI Symbol;Acc:MGI:103222]	9:48654297-48836222	protein_coding	1	ENSG00000109906	ZBTB16	130	33	6.34873	1.977	1.977	0.00210067	0.043007	yes	1	1	1	81.62	33	130	18	43	38	265	92	34
6709	196.6	ENSMUSG00000028475	Spaar	small regulatory polypeptide of amino acid response [Source:MGI Symbol;Acc:MGI:1918656]	4:43730034-43759462	protein_coding	1	ENSG00000235387	SPAAR	52	13	5.02237	1.966	1.966	0.00184125	0.0388902	yes	1	1	1	32.35	13	52	17	12	11	75	37	43
9664	196.2	ENSMUSG00000034394	Lif	leukemia inhibitory factor [Source:MGI Symbol;Acc:MGI:96787]	11:4257557-4272514	protein_coding	1	ENSG00000128342	LIF	317	1230	9.59526	-1.962	1.962	3.25e-10	7.32e-08	yes	2	1	1	773.4	1230	317	1732	952	1007	453	175	322
9863	194.1	ENSMUSG00000034926	Dhcr24	24-dehydrocholesterol reductase [Source:MGI Symbol;Acc:MGI:1922004]	4:106561038-106589113	protein_coding	1	ENSG00000116133	DHCR24	142	37	6.48382	1.941	1.941	4.73e-06	0.000341201	yes	1	1	1	89.18	37	142	34	27	50	141	102	182
11954	194	ENSMUSG00000040552	C3ar1	complement component 3a receptor 1 [Source:MGI Symbol;Acc:MGI:1097680]	6:122847138-122856161	protein_coding	1	ENSG00000171860	C3AR1	97	372	7.87344	-1.94	1.94	1.32e-07	1.45e-05	yes	2	1	1	235.01	372	97	330	417	370	165	71	56
17826	193.9	ENSMUSG00000063954	Hist2h2aa2	histone cluster 2, H2aa2 [Source:MGI Symbol;Acc:MGI:2448283]	3:96239749-96240276	protein_coding	0	<none>	<none>	65	17	5.35755	1.939	1.939	0.00240996	0.0480407	yes	1	1	1	40.78	17	65	26	17	8	64	93	37
1758	192.9	ENSMUSG00000016995	Matn4	matrilin 4 [Source:MGI Symbol;Acc:MGI:1328314]	2:164389393-164405160	protein_coding	1	ENSG00000124159	MATN4	923	242	9.18611	1.929	1.929	3.17e-11	9.12e-09	yes	2	1	1	582.89	242	923	223	311	193	1004	1221	545
14806	192.9	ENSMUSG00000050503	Fbxl22	F-box and leucine-rich repeat protein 22 [Source:MGI Symbol;Acc:MGI:1921415]	9:66508459-66514593	protein_coding	1	ENSG00000197361	FBXL22	215	56	7.08215	1.929	1.929	0.000642485	0.017845	yes	2	1	1	135.73	56	215	60	53	56	55	447	142
2469	192.7	ENSMUSG00000020363	Gfpt2	glutamine fructose-6-phosphate transaminase 2 [Source:MGI Symbol;Acc:MGI:1338883]	11:49794178-49838613	protein_coding	1	ENSG00000131459	GFPT2	5032	1323	11.6337	1.927	1.927	0.000867061	0.022128	yes	2	1	1	3177.79	1323	5032	1819	1023	1128	8853	3579	2665
19609	192.4	ENSMUSG00000069792	Wfdc17	WAP four-disulfide core domain 17 [Source:MGI Symbol;Acc:MGI:3649773]	11:83703991-83706268	protein_coding	0	<none>	<none>	28	106	6.06609	-1.924	1.924	0.00051826	0.0151498	yes	1	1	1	66.7	106	28	124	114	79	32	42	9
21239	190.8	ENSMUSG00000075410	Prcd	photoreceptor disc component [Source:MGI Symbol;Acc:MGI:3649529]	11:116653534-116668389	protein_coding	1	ENSG00000214140	PRCD	80	21	5.65821	1.908	1.908	0.00149988	0.0332426	yes	1	1	1	50.43	21	80	14	12	38	116	66	57
4617	190.7	ENSMUSG00000024672	Ms4a7	membrane-spanning 4-domains, subfamily A, member 7 [Source:MGI Symbol;Acc:MGI:1918846]	19:11321039-11336146	protein_coding	1	ENSG00000166927	MS4A7	151	566	8.48583	-1.907	1.907	4.99e-10	1.03e-07	yes	2	1	1	358.47	566	151	375	777	546	153	190	109
19424	190.3	ENSMUSG00000068735	Trp53i11	transformation related protein 53 inducible protein 11 [Source:MGI Symbol;Acc:MGI:2670995]	2:93187548-93201759	protein_coding	1	ENSG00000175274	TP53I11	441	118	8.1267	1.903	1.903	5e-09	8.26e-07	yes	2	1	1	279.43	118	441	128	72	155	313	545	464
5850	190.2	ENSMUSG00000026938	Fcna	ficolin A [Source:MGI Symbol;Acc:MGI:1340905]	2:25624666-25628030	protein_coding	0	<none>	<none>	21	78	5.62936	-1.902	1.902	0.00067151	0.018343	yes	1	1	1	49.44	78	21	74	113	47	28	21	14
2248	190.1	ENSMUSG00000019990	Pde7b	phosphodiesterase 7B [Source:MGI Symbol;Acc:MGI:1352752]	10:20398004-20725078	protein_coding	1	ENSG00000171408	PDE7B	376	101	7.89785	1.901	1.901	4.1e-10	8.98e-08	yes	2	1	1	238.89	101	376	115	67	120	292	394	443
400	190	ENSMUSG00000002265	Peg3	paternally expressed 3 [Source:MGI Symbol;Acc:MGI:104748]	7:6703892-6730431	protein_coding	1	ENSG00000198300	PEG3	368	99	7.86728	1.9	1.9	3.48e-06	0.000266916	yes	2	1	1	233.15	99	368	108	72	116	603	337	164
9209	189.4	ENSMUSG00000033006	Sox10	SRY (sex determining region Y)-box 10 [Source:MGI Symbol;Acc:MGI:98358]	15:79154908-79165240	protein_coding	1	ENSG00000100146	SOX10	230	62	7.18982	1.894	1.894	1.05e-05	0.000667826	yes	2	1	1	145.88	62	230	58	97	30	214	311	165
1797	189.3	ENSMUSG00000017390	Aldoc	aldolase C, fructose-bisphosphate [Source:MGI Symbol;Acc:MGI:101863]	11:78322968-78327781	protein_coding	1	ENSG00000109107	ALDOC	122	33	6.27612	1.893	1.893	0.000142653	0.00551581	yes	1	1	1	77.27	33	122	44	40	15	122	159	85
11079	187.5	ENSMUSG00000038319	Kcnh2	potassium voltage-gated channel, subfamily H (eag-related), member 2 [Source:MGI Symbol;Acc:MGI:1341722]	5:24319589-24351604	protein_coding	1	ENSG00000055118	KCNH2	115	31	6.18982	1.875	1.875	0.000430919	0.0131045	yes	1	1	1	72.88	31	115	31	28	35	42	165	137
48563	186.5	ENSMUSG00000110874	D030045P18Rik	RIKEN cDNA D030045P18 gene [Source:MGI Symbol;Acc:MGI:2443891]	10:45807562-45852283	lincRNA	0	<none>	<none>	281	77	7.48382	1.865	1.865	8.32e-06	0.00055017	yes	2	1	1	179.23	77	281	70	61	101	119	345	379
20939	185.3	ENSMUSG00000074766	Ism1	isthmin 1, angiogenesis inhibitor [Source:MGI Symbol;Acc:MGI:2442963]	2:139678178-139758581	protein_coding	1	ENSG00000101230	ISM1	353	98	7.81698	1.853	1.853	7.36e-08	8.89e-06	yes	2	1	1	225.28	98	353	125	57	111	439	370	249
13981	183.2	ENSMUSG00000047420	Fam180a	family with sequence similarity 180, member A [Source:MGI Symbol;Acc:MGI:3039626]	6:35312668-35326141	protein_coding	1	ENSG00000189320	FAM180A	122	34	6.2854	1.832	1.832	0.0010236	0.0251968	yes	1	1	1	78.35	34	122	25	15	63	93	183	91
10656	182.8	ENSMUSG00000037280	Galnt6	polypeptide N-acetylgalactosaminyltransferase 6 [Source:MGI Symbol;Acc:MGI:1891640]	15:100691813-100729376	protein_coding	1	ENSG00000139629	GALNT6	47	167	6.74147	-1.828	1.828	0.000331114	0.0106731	yes	1	1	1	107.29	167	47	263	148	90	76	23	43
260	182.1	ENSMUSG00000001493	Meox1	mesenchyme homeobox 1 [Source:MGI Symbol;Acc:MGI:103220]	11:101877510-101894374	protein_coding	1	ENSG00000005102	MEOX1	126	36	6.33985	1.821	1.821	4.87e-05	0.00229384	yes	1	1	1	80.89	36	126	52	35	20	112	113	153
1626	182	ENSMUSG00000015647	Lama5	laminin, alpha 5 [Source:MGI Symbol;Acc:MGI:105382]	2:180176373-180225859	protein_coding	1	ENSG00000130702	LAMA5	2350	8299	12.3784	-1.82	1.82	6.69e-16	6.96e-13	yes	2	1	1	5324.37	8299	2350	7387	11146	6363	1672	2844	2534
15461	181.5	ENSMUSG00000053199	Arhgap20	Rho GTPase activating protein 20 [Source:MGI Symbol;Acc:MGI:2445175]	9:51765337-51853856	protein_coding	1	ENSG00000137727	ARHGAP20	360	102	7.85175	1.815	1.815	0.000131958	0.00520186	yes	2	1	1	230.8	102	360	68	95	143	673	274	132
11599	180.6	ENSMUSG00000039628	Hs3st6	heparan sulfate (glucosamine) 3-O-sulfotransferase 6 [Source:MGI Symbol;Acc:MGI:3580487]	17:24752988-24758684	protein_coding	1	ENSG00000162040	HS3ST6	1071	306	9.42731	1.806	1.806	2.33e-09	4.01e-07	yes	2	1	1	688.37	306	1071	235	399	284	1155	1468	589
6745	180.3	ENSMUSG00000028545	Bend5	BEN domain containing 5 [Source:MGI Symbol;Acc:MGI:1914871]	4:111415006-111460298	protein_coding	1	ENSG00000162373	BEND5	135	39	6.44294	1.803	1.803	0.000946163	0.0237825	yes	1	1	1	87.26	39	135	62	29	25	64	233	109
6638	180.2	ENSMUSG00000028364	Tnc	tenascin C [Source:MGI Symbol;Acc:MGI:101922]	4:63959785-64047015	protein_coding	1	ENSG00000041982	TNC	1076	3753	11.2375	-1.802	1.802	0.0023979	0.0478575	yes	2	1	1	2414.46	3753	1076	5162	1732	4366	549	1287	1392
1356	180.1	ENSMUSG00000011171	Vipr2	vasoactive intestinal peptide receptor 2 [Source:MGI Symbol;Acc:MGI:107166]	12:116077726-116146261	protein_coding	1	ENSG00000106018	VIPR2	451	129	8.17991	1.801	1.801	2.26e-08	3.25e-06	yes	2	1	1	290.12	129	451	115	150	122	585	519	249
10837	180	ENSMUSG00000037762	Slc16a9	solute carrier family 16 (monocarboxylic acid transporters), member 9 [Source:MGI Symbol;Acc:MGI:1914109]	10:70245100-70285968	protein_coding	1	ENSG00000165449	SLC16A9	283	81	7.50779	1.8	1.8	2.65e-07	2.73e-05	yes	2	1	1	182.57	81	283	96	52	96	356	298	196
8682	179.9	ENSMUSG00000031963	Bmper	BMP-binding endothelial regulator [Source:MGI Symbol;Acc:MGI:1920480]	9:23223076-23485200	protein_coding	1	ENSG00000164619	BMPER	9045	2600	12.5074	1.799	1.799	1.06e-30	3.53e-27	yes	2	1	1	5822.78	2600	9045	2935	2091	2775	8164	9655	9316
5028	179.5	ENSMUSG00000025407	Gli1	GLI-Kruppel family member GLI1 [Source:MGI Symbol;Acc:MGI:95727]	10:127329882-127341974	protein_coding	1	ENSG00000111087	GLI1	672	193	8.75656	1.795	1.795	1.6e-10	3.77e-08	yes	2	1	1	432.63	193	672	156	203	221	957	575	483
9576	179.1	ENSMUSG00000034164	Emid1	EMI domain containing 1 [Source:MGI Symbol;Acc:MGI:2155091]	11:5106265-5152257	protein_coding	1	ENSG00000186998	EMID1	326	94	7.71425	1.791	1.791	2.61e-05	0.00139975	yes	2	1	1	210.05	94	326	159	62	62	172	406	399
9087	178.7	ENSMUSG00000032648	Pygm	muscle glycogen phosphorylase [Source:MGI Symbol;Acc:MGI:97830]	19:6384399-6398459	protein_coding	1	ENSG00000068976	PYGM	484	140	8.2854	1.787	1.787	1.02e-05	0.000654622	yes	2	1	1	312.39	140	484	119	107	195	231	839	383
5421	178.2	ENSMUSG00000026207	Speg	SPEG complex locus [Source:MGI Symbol;Acc:MGI:109282]	1:75375297-75432320	protein_coding	1	ENSG00000072195	SPEG	515	150	8.37721	1.782	1.782	5.8e-05	0.0026163	yes	2	1	1	332.68	150	515	191	67	192	238	891	416
14109	178.2	ENSMUSG00000047867	Gimap6	GTPase, IMAP family member 6 [Source:MGI Symbol;Acc:MGI:1918876]	6:48701582-48708225	protein_coding	1	ENSG00000133561	GIMAP6	126	36	6.33985	1.782	1.782	0.00129477	0.0299685	yes	1	1	1	80.99	36	126	58	25	26	153	176	48
11564	178.1	ENSMUSG00000039518	Cdsn	corneodesmosin [Source:MGI Symbol;Acc:MGI:3505689]	17:35552128-35557180	protein_coding	1	ENSG00000204539	CDSN	31	107	6.10852	-1.781	1.781	0.000302057	0.00987014	yes	1	1	1	69.34	107	31	96	160	66	25	41	27
1812	176.2	ENSMUSG00000017493	Igfbp4	insulin-like growth factor binding protein 4 [Source:MGI Symbol;Acc:MGI:96439]	11:99041244-99054392	protein_coding	1	ENSG00000141753	IGFBP4	74444	21948	15.5566	1.762	1.762	1.23e-23	3.42e-20	yes	2	1	1	48195.7	21948	74444	25571	16495	23778	70025	86877	66429
12596	176.1	ENSMUSG00000042485	Mustn1	musculoskeletal, embryonic nuclear protein 1 [Source:MGI Symbol;Acc:MGI:1913425]	14:30879200-30881610	protein_coding	0	<none>	<none>	557	164	8.49386	1.761	1.761	5.42e-10	1.1e-07	yes	2	1	1	360.42	164	557	177	161	155	599	726	345
4231	173.8	ENSMUSG00000023992	Trem2	triggering receptor expressed on myeloid cells 2 [Source:MGI Symbol;Acc:MGI:1913150]	17:48346401-48354147	protein_coding	1	ENSG00000095970	TREM2	75	250	7.3443	-1.738	1.738	5.14e-07	4.92e-05	yes	2	1	1	162.27	250	75	264	328	157	69	83	73
28937	173.8	ENSMUSG00000087500	Gm12426	predicted gene 12426 [Source:MGI Symbol;Acc:MGI:3650989]	4:47197487-47208459	antisense	0	<none>	<none>	127	38	6.36632	1.738	1.738	1.59e-05	0.000944746	yes	1	1	1	82.53	38	127	32	35	48	143	139	99
4337	173.7	ENSMUSG00000024168	Tmem204	transmembrane protein 204 [Source:MGI Symbol;Acc:MGI:3039635]	17:25057702-25083591	protein_coding	1	ENSG00000131634	TMEM204	418	126	8.08746	1.737	1.737	3.31e-05	0.00172146	yes	2	1	1	271.76	126	418	181	109	87	182	686	386
4856	173.7	ENSMUSG00000025085	Ablim1	actin-binding LIM protein 1 [Source:MGI Symbol;Acc:MGI:1194500]	19:57032733-57314919	protein_coding	1	ENSG00000099204	ABLIM1	2266	680	10.5245	1.737	1.737	1.57e-10	3.77e-08	yes	2	1	1	1472.63	680	2266	739	559	741	3550	1563	1684
5714	173.6	ENSMUSG00000026725	Tnn	tenascin N [Source:MGI Symbol;Acc:MGI:2665790]	1:160085029-160153580	protein_coding	1	ENSG00000120332	TNN	3905	13012	13.0462	-1.736	1.736	0.00118732	0.0281061	yes	2	1	1	8458.55	13012	3905	15679	9188	14169	1726	3688	6301
22871	171.2	ENSMUSG00000079492	Gm11127	predicted gene 11127 [Source:MGI Symbol;Acc:MGI:3779381]	17:36055816-36058371	protein_coding	0	<none>	<none>	123	37	6.32193	1.712	1.712	8.92e-05	0.00377244	yes	1	1	1	79.92	37	123	28	49	35	123	159	86
10878	170.6	ENSMUSG00000037887	Dusp8	dual specificity phosphatase 8 [Source:MGI Symbol;Acc:MGI:106626]	7:142079490-142095843	protein_coding	1	ENSG00000184545	DUSP8	147	481	8.29462	-1.706	1.706	2.85e-07	2.88e-05	yes	2	1	1	313.93	481	147	384	755	303	131	142	169
22779	170.3	ENSMUSG00000079293	Clec7a	C-type lectin domain family 7, member a [Source:MGI Symbol;Acc:MGI:1861431]	6:129461591-129472779	polymorphic_pseudogene	1	ENSG00000172243	CLEC7A	94	305	7.64024	-1.703	1.703	0.000292538	0.00967292	yes	2	1	1	199.27	305	94	251	327	337	118	140	23
6724	169.7	ENSMUSG00000028517	Plpp3	phospholipid phosphatase 3 [Source:MGI Symbol;Acc:MGI:1915166]	4:105157347-105232764	protein_coding	0	<none>	<none>	37501	11566	14.5825	1.697	1.697	1.93e-12	8.26e-10	yes	2	1	1	24533.5	11566	37501	8856	11728	14114	51293	38402	22807
10223	169.6	ENSMUSG00000036040	Adamtsl2	ADAMTS-like 2 [Source:MGI Symbol;Acc:MGI:1925044]	2:27079379-27108981	protein_coding	1	ENSG00000197859	ADAMTSL2	116	36	6.24793	1.696	1.696	0.000813469	0.0211358	yes	1	1	1	76	36	116	26	62	19	136	85	128
10853	168.5	ENSMUSG00000037813	D630003M21Rik	RIKEN cDNA D630003M21 gene [Source:MGI Symbol;Acc:MGI:3606579]	2:158182533-158229222	protein_coding	1	ENSG00000149633	KIAA1755	457	143	8.22882	1.685	1.685	1.79e-10	4.14e-08	yes	2	1	1	299.71	143	457	153	136	139	333	578	460
17110	168.2	ENSMUSG00000060735	Rxfp3	relaxin family peptide receptor 3 [Source:MGI Symbol;Acc:MGI:2441827]	15:11033717-11037991	protein_coding	0	<none>	<none>	528	164	8.43463	1.682	1.682	7.13e-10	1.41e-07	yes	2	1	1	345.84	164	528	152	190	151	637	595	351
52130	168.1	ENSMUSG00000114608	Gm36161	predicted gene, 36161 [Source:MGI Symbol;Acc:MGI:5595320]	13:120010390-120018931	lincRNA	0	<none>	<none>	34	109	6.15987	-1.681	1.681	0.00157994	0.034373	yes	1	1	1	71.34	109	34	81	170	75	40	46	16
19148	168	ENSMUSG00000067219	Nipal1	NIPA-like domain containing 1 [Source:MGI Symbol;Acc:MGI:1917951]	5:72647795-72671078	protein_coding	1	ENSG00000163293	NIPAL1	30	96	5.97728	-1.68	1.68	0.00179954	0.0382029	yes	1	1	1	62.59	96	30	139	83	65	20	20	49
15219	166.9	ENSMUSG00000052133	Sema5b	sema domain, seven thrombospondin repeats (type 1 and type 1-like), transmembrane domain (TM) and short cytoplasmic domain, (semaphorin) 5B [Source:MGI Symbol;Acc:MGI:107555]	16:35541145-35664732	protein_coding	1	ENSG00000082684	SEMA5B	111	35	6.18982	1.669	1.669	0.000666611	0.0183016	yes	1	1	1	72.88	35	111	38	29	38	158	121	54
11795	166	ENSMUSG00000040147	Maob	monoamine oxidase B [Source:MGI Symbol;Acc:MGI:96916]	X:16709282-16817366	protein_coding	1	ENSG00000069535	MAOB	249	79	7.35755	1.66	1.66	0.00125012	0.0290967	yes	2	1	1	163.54	79	249	106	49	81	489	159	98
2207	165.9	ENSMUSG00000019899	Lama2	laminin, alpha 2 [Source:MGI Symbol;Acc:MGI:99912]	10:26980036-27619758	protein_coding	1	ENSG00000196569	LAMA2	16569	5245	13.413	1.659	1.659	4.53e-15	3.78e-12	yes	2	1	1	10907.1	5245	16569	3798	4585	7353	18453	17035	14219
1310	165.7	ENSMUSG00000010311	Optc	opticin [Source:MGI Symbol;Acc:MGI:2151113]	1:133897199-133907999	protein_coding	1	ENSG00000188770	OPTC	208	66	7.09803	1.657	1.657	0.00118718	0.0281061	yes	2	1	1	137.38	66	208	95	27	77	96	340	189
16834	165.6	ENSMUSG00000059498	Fcgr3	Fc receptor, IgG, low affinity III [Source:MGI Symbol;Acc:MGI:95500]	1:171051174-171064935	protein_coding	0	<none>	<none>	180	565	8.5411	-1.656	1.656	4.96e-08	6.36e-06	yes	2	1	1	372.4	565	180	461	681	554	266	158	115
19166	165.5	ENSMUSG00000067321	Gm7931	predicted pseudogene 7931 [Source:MGI Symbol;Acc:MGI:3643448]	5:46414344-46414614	processed_pseudogene	0	<none>	<none>	76	24	5.64386	1.655	1.655	0.00194073	0.0406822	yes	1	1	1	49.72	24	76	25	18	29	82	45	100
8454	164.5	ENSMUSG00000031594	Fgl1	fibrinogen-like protein 1 [Source:MGI Symbol;Acc:MGI:102795]	8:41191434-41215156	protein_coding	1	ENSG00000104760	FGL1	59	19	5.2854	1.645	1.645	0.00251167	0.0497114	yes	1	1	1	38.69	19	59	17	17	22	70	59	47
6446	163.9	ENSMUSG00000028024	Enpep	glutamyl aminopeptidase [Source:MGI Symbol;Acc:MGI:106645]	3:129269175-129332720	protein_coding	1	ENSG00000138792	ENPEP	693	222	8.83763	1.639	1.639	1.65e-05	0.000966343	yes	2	1	1	457.37	222	693	277	151	239	1216	510	352
1886	163.6	ENSMUSG00000018166	Erbb3	erb-b2 receptor tyrosine kinase 3 [Source:MGI Symbol;Acc:MGI:95411]	10:128567523-128589652	protein_coding	1	ENSG00000065361	ERBB3	157	51	6.70044	1.636	1.636	0.000738071	0.0196866	yes	2	1	1	103.93	51	157	31	83	38	112	245	115
6036	163.3	ENSMUSG00000027316	Gfra4	glial cell line derived neurotrophic factor family receptor alpha 4 [Source:MGI Symbol;Acc:MGI:1341873]	2:131039632-131043088	protein_coding	1	ENSG00000125861	GFRA4	88	28	5.85798	1.633	1.633	0.00123021	0.0287135	yes	1	1	1	58.32	28	88	34	34	17	88	117	60
9263	163.1	ENSMUSG00000033170	Card10	caspase recruitment domain family, member 10 [Source:MGI Symbol;Acc:MGI:2146012]	15:78775138-78803042	protein_coding	1	ENSG00000100065	CARD10	683	220	8.81858	1.631	1.631	9.65e-06	0.000630424	yes	2	1	1	451.46	220	683	215	255	190	1228	386	435
600	162.9	ENSMUSG00000003526	Prodh	proline dehydrogenase [Source:MGI Symbol;Acc:MGI:97770]	16:18060357-18090203	protein_coding	0	<none>	<none>	119	38	6.29462	1.629	1.629	5.78e-05	0.0026163	yes	1	1	1	78.35	38	119	39	45	30	117	140	99
3445	162.7	ENSMUSG00000022037	Clu	clusterin [Source:MGI Symbol;Acc:MGI:88423]	14:65968483-65981547	protein_coding	1	ENSG00000120885	CLU	11860	3839	12.9384	1.627	1.627	7.63e-23	1.82e-19	yes	2	1	1	7849.63	3839	11860	3104	3696	4718	12673	12280	10628
2732	162	ENSMUSG00000020788	Atp2a3	ATPase, Ca++ transporting, ubiquitous [Source:MGI Symbol;Acc:MGI:1194503]	11:72961169-72993044	protein_coding	1	ENSG00000074370	ATP2A3	206	67	7.09276	1.62	1.62	1.55e-05	0.000926963	yes	2	1	1	136.54	67	206	76	45	81	214	263	141
9818	162	ENSMUSG00000034810	Scn7a	sodium channel, voltage-gated, type VII, alpha [Source:MGI Symbol;Acc:MGI:102965]	2:66673425-66784914	protein_coding	1	ENSG00000136546	SCN7A	2063	671	10.4168	1.62	1.62	0.00195427	0.0408119	yes	2	1	1	1367.31	671	2063	809	424	781	3347	1314	1529
17508	162	ENSMUSG00000062563	Cys1	cystin 1 [Source:MGI Symbol;Acc:MGI:2177632]	12:24665833-24681813	protein_coding	1	ENSG00000205795	CYS1	357	116	7.8857	1.62	1.62	4.65e-06	0.000336562	yes	2	1	1	236.79	116	357	66	110	173	392	422	258
13566	161.5	ENSMUSG00000045930	Clec14a	C-type lectin domain family 14, member a [Source:MGI Symbol;Acc:MGI:1914114]	12:58264720-58269290	protein_coding	1	ENSG00000176435	CLEC14A	270	88	7.48382	1.615	1.615	0.000371139	0.0117363	yes	2	1	1	178.87	88	270	78	40	147	148	314	347
10347	161.4	ENSMUSG00000036437	Npy1r	neuropeptide Y receptor Y1 [Source:MGI Symbol;Acc:MGI:104963]	8:66697192-66706792	protein_coding	1	ENSG00000164128	NPY1R	152	50	6.65821	1.614	1.614	4.76e-05	0.00226646	yes	2	1	1	101.26	50	152	50	49	51	197	167	93
3915	160.9	ENSMUSG00000022824	Muc13	mucin 13, epithelial transmembrane [Source:MGI Symbol;Acc:MGI:103190]	16:33794037-33819934	protein_coding	1	ENSG00000173702	MUC13	190	62	6.97728	1.609	1.609	4.5e-05	0.00218866	yes	2	1	1	126.26	62	190	32	89	65	207	188	176
14515	160.8	ENSMUSG00000049409	Prokr1	prokineticin receptor 1 [Source:MGI Symbol;Acc:MGI:1929676]	6:87578591-87590743	protein_coding	0	<none>	<none>	339	111	7.81378	1.608	1.608	0.000233471	0.00808897	yes	2	1	1	224.82	111	339	41	144	148	420	405	191
85	160.5	ENSMUSG00000000440	Pparg	peroxisome proliferator activated receptor gamma [Source:MGI Symbol;Acc:MGI:97747]	6:115360951-115490399	protein_coding	1	ENSG00000132170	PPARG	121	40	6.33092	1.605	1.605	0.00185536	0.0391386	yes	1	1	1	80.6	40	121	37	26	56	206	82	76
340	160.3	ENSMUSG00000001930	Vwf	Von Willebrand factor [Source:MGI Symbol;Acc:MGI:98941]	6:125546774-125686679	protein_coding	1	ENSG00000110799	VWF	315	104	7.71081	1.603	1.603	0.00140404	0.0317299	yes	2	1	1	209.69	104	315	110	78	123	142	659	145
11940	160.2	ENSMUSG00000040522	Tlr8	toll-like receptor 8 [Source:MGI Symbol;Acc:MGI:2176887]	X:167242696-167264329	protein_coding	1	ENSG00000101916	TLR8	28	86	5.83289	-1.602	1.602	0.00132933	0.0305439	yes	1	1	1	57.43	86	28	76	81	102	37	33	15
3167	160	ENSMUSG00000021567	Nkd2	naked cuticle 2 [Source:MGI Symbol;Acc:MGI:1919543]	13:73818534-73847631	protein_coding	1	ENSG00000145506	NKD2	1322	436	9.77972	1.6	1.6	4.57e-11	1.27e-08	yes	2	1	1	879.17	436	1322	566	383	360	1066	1765	1135
10553	159.5	ENSMUSG00000037005	Xpnpep2	X-prolyl aminopeptidase (aminopeptidase P) 2, membrane-bound [Source:MGI Symbol;Acc:MGI:2180001]	X:48108725-48136981	protein_coding	1	ENSG00000122121	XPNPEP2	505	167	8.39232	1.595	1.595	1.13e-06	9.87e-05	yes	2	1	1	335.73	167	505	122	184	194	774	400	340
3639	159	ENSMUSG00000022371	Col14a1	collagen, type XIV, alpha 1 [Source:MGI Symbol;Acc:MGI:1341272]	15:55307750-55520803	protein_coding	1	ENSG00000187955	COL14A1	50060	16635	15.0253	1.59	1.59	3.79e-12	1.47e-09	yes	2	1	1	33347.6	16635	50060	17073	11201	21630	50806	63086	36289
9376	158.9	ENSMUSG00000033544	Angptl1	angiopoietin-like 1 [Source:MGI Symbol;Acc:MGI:1919963]	1:156838562-156861078	protein_coding	1	ENSG00000116194	ANGPTL1	3149	1046	11.0345	1.589	1.589	7.07e-18	1.18e-14	yes	2	1	1	2097.78	1046	3149	1074	1089	976	3113	3930	2404
4861	158.3	ENSMUSG00000025092	Hspa12a	heat shock protein 12A [Source:MGI Symbol;Acc:MGI:1920692]	19:58795750-58943654	protein_coding	1	ENSG00000165868	HSPA12A	258	86	7.42626	1.583	1.583	0.00151804	0.033375	yes	2	1	1	172.03	86	258	144	29	85	410	210	153
361	158.1	ENSMUSG00000002020	Ltbp2	latent transforming growth factor beta binding protein 2 [Source:MGI Symbol;Acc:MGI:99502]	12:84783212-84876532	protein_coding	1	ENSG00000119681	LTBP2	5075	1697	11.7254	1.581	1.581	1.87e-11	5.86e-09	yes	2	1	1	3385.93	1697	5075	2285	1232	1574	3630	5185	6411
19882	158.1	ENSMUSG00000070802	Pnmal2	PNMA-like 2 [Source:MGI Symbol;Acc:MGI:3645856]	7:16944682-16948828	protein_coding	1	ENSG00000204851	PNMA8B	90	30	5.90689	1.581	1.581	0.00147429	0.0330037	yes	1	1	1	59.71	30	90	17	34	39	106	99	64
6687	157.1	ENSMUSG00000028444	Cntfr	ciliary neurotrophic factor receptor [Source:MGI Symbol;Acc:MGI:99605]	4:41657498-41697089	protein_coding	1	ENSG00000122756	CNTFR	154	52	6.6865	1.571	1.571	0.00047976	0.0142771	yes	2	1	1	103.1	52	154	50	46	59	224	167	72
10501	156.8	ENSMUSG00000036896	C1qc	complement component 1, q subcomponent, C chain [Source:MGI Symbol;Acc:MGI:88225]	4:136889804-136893065	protein_coding	1	ENSG00000159189	C1QC	558	1655	10.1118	-1.568	1.568	9.51e-13	4.73e-10	yes	2	1	1	1107.06	1655	558	1602	1994	1370	693	576	406
12580	156.4	ENSMUSG00000042436	Mfap4	microfibrillar-associated protein 4 [Source:MGI Symbol;Acc:MGI:1342276]	11:61485431-61488900	protein_coding	1	ENSG00000166482	MFAP4	43433	14694	14.8269	1.564	1.564	1.94e-11	5.98e-09	yes	2	1	1	29063.4	14694	43433	13180	12218	18684	29410	61496	39392
22801	156.2	ENSMUSG00000079355	Ackr4	atypical chemokine receptor 4 [Source:MGI Symbol;Acc:MGI:2181676]	9:104084157-104126933	protein_coding	1	ENSG00000129048	ACKR4	2352	796	10.6202	1.562	1.562	1.28e-09	2.34e-07	yes	2	1	1	1574.16	796	2352	513	816	1060	1790	3123	2143
5011	156.1	ENSMUSG00000025375	Aatk	apoptosis-associated tyrosine kinase [Source:MGI Symbol;Acc:MGI:1197518]	11:120007313-120047167	protein_coding	1	ENSG00000181409	AATK	134	46	6.49185	1.561	1.561	0.00157799	0.034373	yes	1	1	1	89.78	46	134	31	62	44	108	221	73
10994	155.8	ENSMUSG00000038147	Cd84	CD84 antigen [Source:MGI Symbol;Acc:MGI:1336885]	1:171839697-171890718	protein_coding	1	ENSG00000066294	CD84	98	288	7.59246	-1.558	1.558	1.01e-06	9.01e-05	yes	2	1	1	193.07	288	98	250	340	275	128	102	64
17265	155.3	ENSMUSG00000061535	C1qtnf7	C1q and tumor necrosis factor related protein 7 [Source:MGI Symbol;Acc:MGI:1925911]	5:43515538-43618803	protein_coding	1	ENSG00000163145	C1QTNF7	774	264	9.01959	1.553	1.553	1.33e-12	6.35e-10	yes	2	1	1	519.28	264	774	310	204	279	668	823	832
1794	155.2	ENSMUSG00000017344	Vtn	vitronectin [Source:MGI Symbol;Acc:MGI:98940]	11:78499091-78502324	protein_coding	1	ENSG00000109072	VTN	718	245	8.91139	1.552	1.552	1.49e-11	4.88e-09	yes	2	1	1	481.49	245	718	206	233	295	860	711	583
3328	155.1	ENSMUSG00000021835	Bmp4	bone morphogenetic protein 4 [Source:MGI Symbol;Acc:MGI:88180]	14:46383520-46390669	protein_coding	1	ENSG00000125378	BMP4	1583	540	10.0519	1.551	1.551	1.77e-08	2.59e-06	yes	2	1	1	1061.37	540	1583	351	580	690	1383	2228	1137
13495	154.9	ENSMUSG00000045657	Pcdhb10	protocadherin beta 10 [Source:MGI Symbol;Acc:MGI:2136745]	18:37411664-37414514	protein_coding	0	<none>	<none>	102	35	6.09803	1.549	1.549	0.000700276	0.018897	yes	1	1	1	68.33	35	102	24	49	31	125	83	98
14402	154.6	ENSMUSG00000048960	Prex2	phosphatidylinositol-3,4,5-trisphosphate-dependent Rac exchange factor 2 [Source:MGI Symbol;Acc:MGI:1923385]	1:10993465-11303681	protein_coding	1	ENSG00000046889	PREX2	251	86	7.3966	1.546	1.546	3.6e-06	0.000272451	yes	2	1	1	168.67	86	251	97	64	97	290	290	173
983	154.4	ENSMUSG00000006344	Ggt5	gamma-glutamyltransferase 5 [Source:MGI Symbol;Acc:MGI:1346063]	10:75589340-75617200	protein_coding	1	ENSG00000099998	GGT5	1150	395	9.59339	1.544	1.544	2.19e-06	0.000181687	yes	2	1	1	772.12	395	1150	461	242	481	1821	901	727
9974	154.4	ENSMUSG00000035258	Abi3bp	ABI gene family, member 3 (NESH) binding protein [Source:MGI Symbol;Acc:MGI:2444583]	16:56477878-56690135	protein_coding	1	ENSG00000154175	ABI3BP	7092	2432	12.2174	1.544	1.544	7.71e-16	7.56e-13	yes	2	1	1	4761.91	2432	7092	2026	2202	3068	7486	8222	5567
15311	154.4	ENSMUSG00000052516	Robo2	roundabout guidance receptor 2 [Source:MGI Symbol;Acc:MGI:1890110]	16:73891839-74411825	protein_coding	1	ENSG00000185008	ROBO2	1153	395	9.59619	1.544	1.544	8.12e-08	9.67e-06	yes	2	1	1	773.89	395	1153	421	519	246	804	1569	1085
3613	154.2	ENSMUSG00000022332	Khdrbs3	KH domain containing, RNA binding, signal transduction associated 3 [Source:MGI Symbol;Acc:MGI:1313312]	15:68928420-69101211	protein_coding	1	ENSG00000131773	KHDRBS3	148	51	6.63662	1.542	1.542	0.00061077	0.0171934	yes	2	1	1	99.44	51	148	73	41	38	224	98	122
2780	153.9	ENSMUSG00000020866	Cacna1g	calcium channel, voltage-dependent, T type, alpha 1G subunit [Source:MGI Symbol;Acc:MGI:1201678]	11:94408391-94474198	protein_coding	1	ENSG00000006283	CACNA1G	1829	630	10.2639	1.539	1.539	1.11e-07	1.28e-05	yes	2	1	1	1229.46	630	1829	459	533	897	1088	2466	1933
9148	153.9	ENSMUSG00000032826	Ank2	ankyrin 2, brain [Source:MGI Symbol;Acc:MGI:88025]	3:126921612-127499350	protein_coding	1	ENSG00000145362	ANK2	2088	719	10.4548	1.539	1.539	1.25e-13	8e-11	yes	2	1	1	1403.76	719	2088	775	532	851	1946	2531	1788
3049	153.7	ENSMUSG00000021340	Gpld1	glycosylphosphatidylinositol specific phospholipase D1 [Source:MGI Symbol;Acc:MGI:106604]	13:24943152-24992501	protein_coding	1	ENSG00000112293	GPLD1	268	92	7.49185	1.537	1.537	4.33e-06	0.000319051	yes	2	1	1	179.61	92	268	66	117	92	349	253	201
9915	152.9	ENSMUSG00000035105	Egln3	egl-9 family hypoxia-inducible factor 3 [Source:MGI Symbol;Acc:MGI:1932288]	12:54178981-54203860	protein_coding	1	ENSG00000129521	EGLN3	685	1978	10.3788	-1.529	1.529	1.63e-11	5.24e-09	yes	2	1	1	1331.08	1978	685	2625	1603	1705	524	828	702
10019	151.3	ENSMUSG00000035385	Ccl2	chemokine (C-C motif) ligand 2 [Source:MGI Symbol;Acc:MGI:98259]	11:82035571-82037453	protein_coding	1	ENSG00000108691	CCL2	1869	5333	11.8142	-1.513	1.513	1.79e-09	3.18e-07	yes	2	1	1	3601.03	5333	1869	5631	5003	5365	2502	987	2118
6990	151.1	ENSMUSG00000028943	Espn	espin [Source:MGI Symbol;Acc:MGI:1861630]	4:152120331-152152371	protein_coding	1	ENSG00000187017	ESPN	367	129	7.9542	1.511	1.511	5.31e-06	0.000372537	yes	2	1	1	247.6	129	367	138	161	87	339	508	253
9755	151	ENSMUSG00000034652	Cd300a	CD300A molecule [Source:MGI Symbol;Acc:MGI:2443411]	11:114890041-114904654	protein_coding	0	<none>	<none>	70	202	7.08746	-1.51	1.51	9.24e-05	0.00388011	yes	2	1	1	136.2	202	70	136	245	224	73	94	44
9887	150.9	ENSMUSG00000035004	Igsf6	immunoglobulin superfamily, member 6 [Source:MGI Symbol;Acc:MGI:1891393]	7:121064067-121074572	protein_coding	1	ENSG00000140749	IGSF6	53	150	6.66534	-1.509	1.509	3.48e-05	0.00178004	yes	2	1	1	101.37	150	53	131	156	164	42	67	49
13064	150.7	ENSMUSG00000044172	Ptx4	pentraxin 4 [Source:MGI Symbol;Acc:MGI:1915759]	17:25120760-25125292	protein_coding	1	ENSG00000251692	PTX4	153	54	6.69349	1.507	1.507	3.17e-05	0.00165993	yes	2	1	1	103.36	54	153	40	58	63	131	175	153
9112	149.6	ENSMUSG00000032725	Folr2	folate receptor 2 (fetal) [Source:MGI Symbol;Acc:MGI:95569]	7:101839988-101857194	protein_coding	1	ENSG00000165457	FOLR2	50	142	6.58496	-1.496	1.496	0.000627893	0.0175568	yes	2	1	1	96.05	142	50	197	134	94	66	32	53
3473	149.3	ENSMUSG00000022096	Hr	lysine demethylase and nuclear receptor corepressor [Source:MGI Symbol;Acc:MGI:96223]	14:70552212-70573548	protein_coding	1	ENSG00000168453	HR	922	327	9.28656	1.493	1.493	2.34e-06	0.000189071	yes	2	1	1	624.39	327	922	229	457	296	791	1384	590
5742	149.1	ENSMUSG00000026773	Pfkfb3	6-phosphofructo-2-kinase/fructose-2,6-biphosphatase 3 [Source:MGI Symbol;Acc:MGI:2181202]	2:11471433-11554077	protein_coding	1	ENSG00000170525	PFKFB3	1630	580	10.1098	1.491	1.491	6.48e-19	1.2e-15	yes	2	1	1	1105.16	580	1630	615	507	618	1776	1694	1420
3534	148.9	ENSMUSG00000022199	Slc22a17	solute carrier family 22 (organic cation transporter), member 17 [Source:MGI Symbol;Acc:MGI:1926225]	14:54906304-54913132	protein_coding	1	ENSG00000092096	SLC22A17	564	201	8.57932	1.489	1.489	2.72e-07	2.77e-05	yes	2	1	1	382.89	201	564	162	145	297	651	564	478
89	147.5	ENSMUSG00000000530	Acvrl1	activin A receptor, type II-like 1 [Source:MGI Symbol;Acc:MGI:1338946]	15:101128522-101145336	protein_coding	1	ENSG00000139567	ACVRL1	1903	685	10.3376	1.475	1.475	4.28e-08	5.62e-06	yes	2	1	1	1293.65	685	1903	877	457	720	2530	1946	1232
6929	147.2	ENSMUSG00000028838	Extl1	exostoses (multiple)-like 1 [Source:MGI Symbol;Acc:MGI:1888742]	4:134356372-134383850	protein_coding	1	ENSG00000158008	EXTL1	189	68	7.00562	1.472	1.472	2.58e-05	0.00139001	yes	2	1	1	128.53	68	189	56	87	61	141	216	210
9966	147	ENSMUSG00000035237	Lcat	lecithin cholesterol acyltransferase [Source:MGI Symbol;Acc:MGI:96755]	8:105939551-105943382	protein_coding	1	ENSG00000213398	LCAT	245	88	7.37938	1.47	1.47	1.56e-07	1.69e-05	yes	2	1	1	166.55	88	245	89	97	79	254	263	218
15562	146.8	ENSMUSG00000053702	Nebl	nebulette [Source:MGI Symbol;Acc:MGI:1921353]	2:17343909-17731464	protein_coding	0	<none>	<none>	77	28	5.71425	1.468	1.468	0.00205922	0.0425239	yes	1	1	1	52.22	28	77	25	27	31	94	78	59
4421	146.7	ENSMUSG00000024300	Myo1f	myosin IF [Source:MGI Symbol;Acc:MGI:107711]	17:33555707-33607764	protein_coding	1	ENSG00000142347	MYO1F	96	266	7.49985	-1.467	1.467	0.000126042	0.00501311	yes	2	1	1	180.77	266	96	182	269	346	128	110	51
220	146.6	ENSMUSG00000001240	Ramp2	receptor (calcitonin) activity modifying protein 2 [Source:MGI Symbol;Acc:MGI:1859650]	11:101246028-101259546	protein_coding	1	ENSG00000131477	RAMP2	5149	1863	11.7756	1.466	1.466	0.00117793	0.0280432	yes	2	1	1	3505.93	1863	5149	1253	2987	1349	5514	5647	4285
6416	146.3	ENSMUSG00000027978	Prss12	protease, serine 12 neurotrypsin (motopsin) [Source:MGI Symbol;Acc:MGI:1100881]	3:123446913-123506597	protein_coding	1	ENSG00000164099	PRSS12	762	276	9.01959	1.463	1.463	5.95e-09	9.72e-07	yes	2	1	1	519.33	276	762	218	278	333	931	812	543
6086	145.9	ENSMUSG00000027386	Fbln7	fibulin 7 [Source:MGI Symbol;Acc:MGI:1917620]	2:128862981-128897034	protein_coding	1	ENSG00000144152	FBLN7	7270	2644	12.2753	1.459	1.459	4.22e-12	1.53e-09	yes	2	1	1	4957.13	2644	7270	2214	2567	3152	9623	6995	5191
7688	144.8	ENSMUSG00000030170	Wnt5b	wingless-type MMTV integration site family, member 5B [Source:MGI Symbol;Acc:MGI:98959]	6:119432531-119544347	protein_coding	1	ENSG00000111186	WNT5B	879	322	9.23002	1.448	1.448	5.49e-12	1.95e-09	yes	2	1	1	600.29	322	879	278	369	319	809	1069	759
9828	144	ENSMUSG00000034839	Larp6	La ribonucleoprotein domain family, member 6 [Source:MGI Symbol;Acc:MGI:1914807]	9:60712989-60738801	protein_coding	1	ENSG00000166173	LARP6	613	226	8.71253	1.44	1.44	1.34e-08	1.99e-06	yes	2	1	1	419.32	226	613	184	213	281	723	659	456
10699	143.6	ENSMUSG00000037386	Rims2	regulating synaptic membrane exocytosis 2 [Source:MGI Symbol;Acc:MGI:2152972]	15:39198261-39684372	protein_coding	1	ENSG00000176406	RIMS2	66	180	6.94251	-1.436	1.436	0.000766711	0.0201852	yes	2	1	1	123.03	180	66	217	118	204	54	41	104
11221	143.5	ENSMUSG00000038642	Ctss	cathepsin S [Source:MGI Symbol;Acc:MGI:107341]	3:95526786-95556403	protein_coding	1	ENSG00000163131	CTSS	1412	3822	11.3537	-1.435	1.435	1.32e-13	8.15e-11	yes	2	1	1	2617.36	3822	1412	3839	4241	3386	1350	1822	1065
13863	143.2	ENSMUSG00000046997	Spsb4	splA/ryanodine receptor domain and SOCS box containing 4 [Source:MGI Symbol;Acc:MGI:2183445]	9:96943482-97018843	protein_coding	1	ENSG00000175093	SPSB4	148	399	8.0954	-1.432	1.432	4.41e-06	0.000323665	yes	2	1	1	273.8	399	148	384	487	327	154	91	199
616	142.9	ENSMUSG00000003617	Cp	ceruloplasmin [Source:MGI Symbol;Acc:MGI:88476]	3:19957054-20009145	protein_coding	1	ENSG00000047457	CP	42110	15640	14.8175	1.429	1.429	2.12e-14	1.53e-11	yes	2	1	1	28874.6	15640	42110	11523	16688	18708	43638	48327	34364
6623	142	ENSMUSG00000028339	Col15a1	collagen, type XV, alpha 1 [Source:MGI Symbol;Acc:MGI:88449]	4:47208161-47313167	protein_coding	1	ENSG00000204291	COL15A1	114181	42679	16.2591	1.42	1.42	0.00134769	0.0308507	yes	2	1	1	78430.4	42679	114181	22293	65155	40590	95753	134378	112413
2747	141.9	ENSMUSG00000020810	Cygb	cytoglobin [Source:MGI Symbol;Acc:MGI:2149481]	11:116645595-116654313	protein_coding	1	ENSG00000161544	CYGB	10492	3924	12.8154	1.419	1.419	0.000827146	0.0214043	yes	2	1	1	7207.94	3924	10492	5111	2271	4390	14635	8779	8061
2219	141.3	ENSMUSG00000019929	Dcn	decorin [Source:MGI Symbol;Acc:MGI:94872]	10:97479609-97518143	protein_coding	1	ENSG00000011465	DCN	85549	32115	15.8443	1.413	1.413	0.00117355	0.0280188	yes	2	1	1	58831.8	32115	85549	30691	31022	34632	136587	63742	56317
7260	141	ENSMUSG00000029377	Ereg	epiregulin [Source:MGI Symbol;Acc:MGI:107508]	5:91074622-91093646	protein_coding	1	ENSG00000124882	EREG	674	1790	10.2668	-1.41	1.41	3.99e-08	5.33e-06	yes	2	1	1	1232.09	1790	674	2211	1336	1824	514	535	972
10628	140.9	ENSMUSG00000037211	Spry1	sprouty RTK signaling antagonist 1 [Source:MGI Symbol;Acc:MGI:1345139]	3:37639947-37644598	protein_coding	1	ENSG00000164056	SPRY1	6213	2340	12.0622	1.409	1.409	2.52e-08	3.59e-06	yes	2	1	1	4276.67	2340	6213	1935	2458	2628	3377	7033	8229
4065	140.7	ENSMUSG00000023092	Fhl1	four and a half LIM domains 1 [Source:MGI Symbol;Acc:MGI:1298387]	X:56731787-56793346	protein_coding	1	ENSG00000022267	FHL1	1023	386	9.46046	1.407	1.407	4.22e-07	4.11e-05	yes	2	1	1	704.25	386	1023	439	390	328	1129	1365	574
14648	140	ENSMUSG00000049892	Rasd1	RAS, dexamethasone-induced 1 [Source:MGI Symbol;Acc:MGI:1270848]	11:59963181-59964944	protein_coding	1	ENSG00000108551	RASD1	138	52	6.56986	1.4	1.4	0.00223788	0.045315	yes	2	1	1	95.28	52	138	82	51	24	162	132	120
2177	139.8	ENSMUSG00000019850	Tnfaip3	tumor necrosis factor, alpha-induced protein 3 [Source:MGI Symbol;Acc:MGI:1196377]	10:19000910-19015657	protein_coding	1	ENSG00000118503	TNFAIP3	7580	19972	13.7499	-1.398	1.398	5.59e-11	1.5e-08	yes	2	1	1	13775.7	19972	7580	18453	19660	21802	7890	4799	10050
3819	139.8	ENSMUSG00000022665	Ccdc80	coiled-coil domain containing 80 [Source:MGI Symbol;Acc:MGI:1915146]	16:45093402-45128077	protein_coding	1	ENSG00000091986	CCDC80	42888	16271	14.8523	1.398	1.398	1.43e-14	1.08e-11	yes	2	1	1	29579.3	16271	42888	14529	14054	20229	42745	51507	34412
6178	139.7	ENSMUSG00000027533	Fabp5	fatty acid binding protein 5, epidermal [Source:MGI Symbol;Acc:MGI:101790]	3:10012548-10016607	protein_coding	1	ENSG00000164687	FABP5	129	340	7.87344	-1.397	1.397	5.92e-06	0.000406289	yes	2	1	1	234.72	340	129	392	337	291	185	110	93
12287	139.5	ENSMUSG00000041577	Prelp	proline arginine-rich end leucine-rich repeat [Source:MGI Symbol;Acc:MGI:2151110]	1:133910304-133921414	protein_coding	1	ENSG00000188783	PRELP	8903	3385	12.585	1.395	1.395	2.32e-13	1.38e-10	yes	2	1	1	6144.02	3385	8903	4023	2931	3201	7115	11477	8118
15819	139.5	ENSMUSG00000054863	Fam19a5	family with sequence similarity 19, member A5 [Source:MGI Symbol;Acc:MGI:2146182]	15:87544299-87759364	protein_coding	1	ENSG00000219438	FAM19A5	136	52	6.55459	1.395	1.395	0.000310446	0.010085	yes	2	1	1	94	52	136	58	52	45	173	98	138
7794	139.4	ENSMUSG00000030351	Tspan11	tetraspanin 11 [Source:MGI Symbol;Acc:MGI:1915748]	6:127887589-127953977	protein_coding	1	ENSG00000110900	TSPAN11	4770	1815	11.685	1.394	1.394	1.48e-15	1.29e-12	yes	2	1	1	3292.95	1815	4770	2042	1501	1903	3874	5558	4879
10295	139.3	ENSMUSG00000036256	Igfbp7	insulin-like growth factor binding protein 7 [Source:MGI Symbol;Acc:MGI:1352480]	5:77349240-77408041	protein_coding	1	ENSG00000163453	IGFBP7	15670	5969	13.4013	1.393	1.393	1.34e-11	4.54e-09	yes	2	1	1	10819.5	5969	15670	7449	4531	5928	18190	17414	11405
5231	139.2	ENSMUSG00000025877	Hk3	hexokinase 3 [Source:MGI Symbol;Acc:MGI:2670962]	13:55005985-55021385	protein_coding	1	ENSG00000160883	HK3	51	134	6.53138	-1.392	1.392	0.00167441	0.0360376	yes	2	1	1	92.54	134	51	75	176	151	59	59	36
13927	139	ENSMUSG00000047216	Cdh19	cadherin 19, type 2 [Source:MGI Symbol;Acc:MGI:3588198]	1:110888326-110977584	protein_coding	1	ENSG00000071991	CDH19	443	169	8.25739	1.39	1.39	2.96e-06	0.000231512	yes	2	1	1	306.32	169	443	216	181	111	484	517	329
3267	138.7	ENSMUSG00000021732	Fgf10	fibroblast growth factor 10 [Source:MGI Symbol;Acc:MGI:1099809]	13:118669791-118792115	protein_coding	1	ENSG00000070193	FGF10	748	286	9.01402	1.387	1.387	5.81e-05	0.0026163	yes	2	1	1	516.86	286	748	139	278	441	883	851	509
10506	138.5	ENSMUSG00000036905	C1qb	complement component 1, q subcomponent, beta polypeptide [Source:MGI Symbol;Acc:MGI:88224]	4:136880129-136886187	protein_coding	1	ENSG00000173369	C1QB	1111	2902	10.9705	-1.385	1.385	2.56e-11	7.61e-09	yes	2	1	1	2006.54	2902	1111	2489	3410	2807	1349	1205	779
12433	138.1	ENSMUSG00000042010	Acacb	acetyl-Coenzyme A carboxylase beta [Source:MGI Symbol;Acc:MGI:2140940]	5:114146535-114250761	protein_coding	1	ENSG00000076555	ACACB	129	49	6.47573	1.381	1.381	0.00167808	0.0360376	yes	1	1	1	88.86	49	129	28	50	70	164	120	102
9850	137.8	ENSMUSG00000034898	Filip1	filamin A interacting protein 1 [Source:MGI Symbol;Acc:MGI:1917848]	9:79815051-80012851	protein_coding	1	ENSG00000118407	FILIP1	115	44	6.31288	1.378	1.378	0.000823332	0.0213388	yes	1	1	1	79.59	44	115	61	33	39	103	121	120
7230	137.5	ENSMUSG00000029321	Slc10a6	solute carrier family 10 (sodium/bile acid cotransporter family), member 6 [Source:MGI Symbol;Acc:MGI:1923000]	5:103605711-103629403	protein_coding	1	ENSG00000145283	SLC10A6	208	80	7.16993	1.375	1.375	0.00171115	0.0366063	yes	2	1	1	144.08	80	208	110	58	72	350	125	148
30997	137.3	ENSMUSG00000090231	Cfb	complement factor B [Source:MGI Symbol;Acc:MGI:105975]	17:34856374-34862518	protein_coding	0	<none>	<none>	221	85	7.25739	1.373	1.373	0.00102952	0.0253051	yes	2	1	1	152.99	85	221	73	78	104	325	239	99
12604	136	ENSMUSG00000042501	Cpa6	carboxypeptidase A6 [Source:MGI Symbol;Acc:MGI:3045348]	1:10324720-10719945	protein_coding	1	ENSG00000165078	CPA6	347	135	7.91289	1.36	1.36	1.36e-05	0.000821412	yes	2	1	1	240.91	135	347	94	165	146	247	439	354
10597	135.9	ENSMUSG00000037126	Psd	pleckstrin and Sec7 domain containing [Source:MGI Symbol;Acc:MGI:1920978]	19:46312087-46327156	protein_coding	1	ENSG00000059915	PSD	756	295	9.03755	1.359	1.359	4.99e-10	1.03e-07	yes	2	1	1	525.57	295	756	220	325	339	700	836	733
7900	135.7	ENSMUSG00000030579	Tyrobp	TYRO protein tyrosine kinase binding protein [Source:MGI Symbol;Acc:MGI:1277211]	7:30413760-30417585	protein_coding	1	ENSG00000011600	TYROBP	94	243	7.3966	-1.357	1.357	0.00076439	0.020165	yes	2	1	1	168.76	243	94	215	299	215	95	145	43
14519	135.4	ENSMUSG00000049420	Tmem200a	transmembrane protein 200A [Source:MGI Symbol;Acc:MGI:1924470]	10:25912331-26079052	protein_coding	1	ENSG00000164484	TMEM200A	75	190	7.04985	-1.354	1.354	0.00156988	0.0342435	yes	2	1	1	132.32	190	75	111	304	154	99	56	69
16692	135.2	ENSMUSG00000058914	C1qtnf3	C1q and tumor necrosis factor related protein 3 [Source:MGI Symbol;Acc:MGI:1932136]	15:10952332-10980150	protein_coding	1	ENSG00000082196	C1QTNF3	1087	2774	10.9148	-1.352	1.352	1.08e-08	1.66e-06	yes	2	1	1	1930.54	2774	1087	3020	1757	3546	1172	1230	858
510	134.9	ENSMUSG00000002980	Bcam	basal cell adhesion molecule [Source:MGI Symbol;Acc:MGI:1929940]	7:19756131-19771016	protein_coding	1	ENSG00000187244	BCAM	505	198	8.45738	1.349	1.349	0.000915323	0.0232174	yes	2	1	1	351.73	198	505	360	100	135	338	678	499
5690	134.9	ENSMUSG00000026676	Ccdc3	coiled-coil domain containing 3 [Source:MGI Symbol;Acc:MGI:1921436]	2:5137776-5230878	protein_coding	1	ENSG00000151468	CCDC3	9177	3602	12.6415	1.349	1.349	5.09e-13	2.74e-10	yes	2	1	1	6389.88	3602	9177	2833	4089	3885	8292	11500	7739
6333	134.5	ENSMUSG00000027834	Serpini1	serine (or cysteine) peptidase inhibitor, clade I, member 1 [Source:MGI Symbol;Acc:MGI:1194506]	3:75557547-75643495	protein_coding	1	ENSG00000163536	SERPINI1	188	74	7.03342	1.345	1.345	0.00078545	0.020491	yes	2	1	1	130.65	74	188	100	56	65	110	250	203
8422	134.1	ENSMUSG00000031543	Ank1	ankyrin 1, erythroid [Source:MGI Symbol;Acc:MGI:88024]	8:22974844-23150497	protein_coding	1	ENSG00000029534	ANK1	123	49	6.42626	1.341	1.341	0.00181336	0.0383984	yes	1	1	1	85.57	49	123	36	62	48	78	156	134
17897	133.8	ENSMUSG00000064267	Hvcn1	hydrogen voltage-gated channel 1 [Source:MGI Symbol;Acc:MGI:1921346]	5:122206804-122242297	protein_coding	1	ENSG00000122986	HVCN1	1177	466	9.68212	1.338	1.338	6.31e-17	7.51e-14	yes	2	1	1	821.33	466	1177	443	466	489	1179	1265	1086
11808	133.7	ENSMUSG00000040181	Fmo1	flavin containing monooxygenase 1 [Source:MGI Symbol;Acc:MGI:1310002]	1:162829561-162866610	protein_coding	1	ENSG00000010932	FMO1	4208	1666	11.5201	1.337	1.337	5.09e-11	1.39e-08	yes	2	1	1	2936.94	1666	4208	1248	1710	2040	4230	5072	3322
1994	132.9	ENSMUSG00000018774	Cd68	CD68 antigen [Source:MGI Symbol;Acc:MGI:88342]	11:69664213-69666153	protein_coding	0	<none>	<none>	259	648	8.82496	-1.329	1.329	2.47e-07	2.59e-05	yes	2	1	1	453.73	648	259	599	749	597	360	197	220
2694	132.4	ENSMUSG00000020717	Pecam1	platelet/endothelial cell adhesion molecule 1 [Source:MGI Symbol;Acc:MGI:97537]	11:106654217-106750628	protein_coding	1	ENSG00000261371	PECAM1	384	154	8.07146	1.324	1.324	0.000558481	0.0161022	yes	2	1	1	268.44	154	384	136	146	179	396	591	164
6051	132	ENSMUSG00000027339	Rassf2	Ras association (RalGDS/AF-6) domain family member 2 [Source:MGI Symbol;Acc:MGI:2442060]	2:131989415-132030258	protein_coding	1	ENSG00000101265	RASSF2	5577	2233	11.9311	1.32	1.32	8.5e-10	1.65e-07	yes	2	1	1	3905.27	2233	5577	1809	2460	2431	6455	6611	3664
10350	129.8	ENSMUSG00000036446	Lum	lumican [Source:MGI Symbol;Acc:MGI:109347]	10:97565128-97572703	protein_coding	1	ENSG00000139329	LUM	54377	22123	15.2232	1.298	1.298	5.74e-11	1.52e-08	yes	2	1	1	38250	22123	54377	16752	19657	29959	48838	63295	50999
11159	129.6	ENSMUSG00000038521	C1s1	complement component 1, s subcomponent 1 [Source:MGI Symbol;Acc:MGI:1355312]	6:124530345-124542359	protein_coding	0	<none>	<none>	45329	18458	14.961	1.296	1.296	4.35e-10	9.3e-08	yes	2	1	1	31893.8	18458	45329	18994	15833	20548	63538	38478	33970
11975	129.5	ENSMUSG00000040605	Bace2	beta-site APP-cleaving enzyme 2 [Source:MGI Symbol;Acc:MGI:1860440]	16:97356742-97442936	protein_coding	1	ENSG00000182240	BACE2	880	359	9.27496	1.295	1.295	5.5e-06	0.00038216	yes	2	1	1	619.42	359	880	367	377	332	1058	1115	467
15014	129.3	ENSMUSG00000051242	Pcdhb9	protocadherin beta 9 [Source:MGI Symbol;Acc:MGI:2136744]	18:37400855-37403909	protein_coding	0	<none>	<none>	999	408	9.45841	1.293	1.293	1.8e-12	7.88e-10	yes	2	1	1	703.19	408	999	354	404	465	944	1112	941
8347	129	ENSMUSG00000031425	Plp1	proteolipid protein (myelin) 1 [Source:MGI Symbol;Acc:MGI:97623]	X:136822671-136839733	protein_coding	1	ENSG00000123560	PLP1	301	123	7.72792	1.29	1.29	1.41e-05	0.000847337	yes	2	1	1	211.89	123	301	120	142	107	321	369	212
6733	128.9	ENSMUSG00000028527	Ak4	adenylate kinase 4 [Source:MGI Symbol;Acc:MGI:87979]	4:101419277-101466995	protein_coding	1	ENSG00000162433	AK4	143	349	7.94251	-1.289	1.289	8.76e-07	7.94e-05	yes	2	1	1	246.04	349	143	390	356	302	134	120	176
982	128.7	ENSMUSG00000006342	Susd2	sushi domain containing 2 [Source:MGI Symbol;Acc:MGI:1918983]	10:75636706-75644008	protein_coding	1	ENSG00000099994	SUSD2	657	269	8.85487	1.287	1.287	4.72e-08	6.11e-06	yes	2	1	1	463.14	269	657	329	247	232	675	780	516
10927	128.2	ENSMUSG00000037999	Arap2	ArfGAP with RhoGAP domain, ankyrin repeat and PH domain 2 [Source:MGI Symbol;Acc:MGI:2684416]	5:62602445-62766159	protein_coding	1	ENSG00000047365	ARAP2	577	237	8.66888	1.282	1.282	9.16e-07	8.25e-05	yes	2	1	1	407.13	237	577	227	185	300	425	642	663
2268	127.6	ENSMUSG00000020027	Socs2	suppressor of cytokine signaling 2 [Source:MGI Symbol;Acc:MGI:1201787]	10:95385362-95417180	protein_coding	1	ENSG00000120833	SOCS2	449	185	8.30834	1.276	1.276	5.97e-05	0.00267298	yes	2	1	1	316.97	185	449	187	260	109	568	384	395
15892	127.4	ENSMUSG00000055172	C1ra	complement component 1, r subcomponent A [Source:MGI Symbol;Acc:MGI:1355313]	6:124512405-124523443	protein_coding	0	<none>	<none>	21789	9010	13.9106	1.274	1.274	7.24e-10	1.42e-07	yes	2	1	1	15399.3	9010	21789	8007	8551	10471	30352	18273	16742
11662	127.1	ENSMUSG00000039774	Galnt12	polypeptide N-acetylgalactosaminyltransferase 12 [Source:MGI Symbol;Acc:MGI:2444664]	4:47091909-47123070	protein_coding	1	ENSG00000119514	GALNT12	405	167	8.15987	1.271	1.271	5.33e-05	0.00247438	yes	2	1	1	285.87	167	405	104	169	229	507	389	318
2017	127	ENSMUSG00000018899	Irf1	interferon regulatory factor 1 [Source:MGI Symbol;Acc:MGI:96590]	11:53770014-53778374	protein_coding	1	ENSG00000125347	IRF1	7177	17307	13.5796	-1.27	1.27	1.53e-12	6.9e-10	yes	2	1	1	12242.1	17307	7177	15944	17127	18851	9202	5443	6885
4622	126.6	ENSMUSG00000024679	Ms4a6d	membrane-spanning 4-domains, subfamily A, member 6D [Source:MGI Symbol;Acc:MGI:1916024]	19:11586604-11604849	protein_coding	0	<none>	<none>	84	202	7.15987	-1.266	1.266	0.00208548	0.0428225	yes	2	1	1	142.67	202	84	189	206	210	93	123	36
5436	126.5	ENSMUSG00000026235	Epha4	Eph receptor A4 [Source:MGI Symbol;Acc:MGI:98277]	1:77367185-77515088	protein_coding	1	ENSG00000116106	EPHA4	162	67	6.8392	1.265	1.265	0.00169477	0.0363492	yes	2	1	1	114.57	67	162	44	62	96	188	113	185
13635	126.2	ENSMUSG00000046186	Cd109	CD109 antigen [Source:MGI Symbol;Acc:MGI:2445221]	9:78615546-78716253	protein_coding	1	ENSG00000156535	CD109	3258	7812	12.4344	-1.262	1.262	1.99e-07	2.11e-05	yes	2	1	1	5534.84	7812	3258	6035	11626	5774	3210	2611	3954
11869	125.5	ENSMUSG00000040350	Trim7	tripartite motif-containing 7 [Source:MGI Symbol;Acc:MGI:2137353]	11:48826140-48852209	protein_coding	1	ENSG00000146054	TRIM7	62	148	6.71425	-1.255	1.255	0.00099303	0.0245532	yes	2	1	1	105.09	148	62	120	131	192	76	65	46
5624	125.2	ENSMUSG00000026576	Atp1b1	ATPase, Na+/K+ transporting, beta 1 polypeptide [Source:MGI Symbol;Acc:MGI:88108]	1:164437109-164458355	protein_coding	1	ENSG00000143153	ATP1B1	755	317	9.06609	1.252	1.252	5.53e-07	5.24e-05	yes	2	1	1	536.29	317	755	310	275	367	734	997	534
4855	125.1	ENSMUSG00000025083	Afap1l2	actin filament associated protein 1-like 2 [Source:MGI Symbol;Acc:MGI:2147658]	19:56912361-57008228	protein_coding	1	ENSG00000169129	AFAP1L2	557	234	8.62753	1.251	1.251	0.000465506	0.0139379	yes	2	1	1	395.19	234	557	306	302	93	593	461	616
19566	124.8	ENSMUSG00000069516	Lyz2	lysozyme 2 [Source:MGI Symbol;Acc:MGI:96897]	10:117277331-117282321	protein_coding	0	<none>	<none>	3053	7252	12.3311	-1.248	1.248	9.05e-08	1.07e-05	yes	2	1	1	5152.51	7252	3053	6226	8920	6611	3536	3778	1845
9979	124.6	ENSMUSG00000035273	Hpse	heparanase [Source:MGI Symbol;Acc:MGI:1343124]	5:100679484-100719716	protein_coding	1	ENSG00000173083	HPSE	4580	1931	11.6687	1.246	1.246	1.33e-08	1.99e-06	yes	2	1	1	3255.29	1931	4580	1368	2589	1835	5270	4847	3622
7527	124.3	ENSMUSG00000029816	Gpnmb	glycoprotein (transmembrane) nmb [Source:MGI Symbol;Acc:MGI:1934765]	6:49036546-49070929	protein_coding	1	ENSG00000136235	GPNMB	8465	3576	12.5557	1.243	1.243	6.84e-08	8.38e-06	yes	2	1	1	6020.19	3576	8465	2999	2726	5003	10727	8192	6475
61	124	ENSMUSG00000000325	Arvcf	armadillo repeat gene deleted in velocardiofacial syndrome [Source:MGI Symbol;Acc:MGI:109620]	16:18348182-18407076	protein_coding	1	ENSG00000099889	ARVCF	514	217	8.51373	1.24	1.24	0.000123034	0.00494062	yes	2	1	1	365.28	217	514	181	297	173	755	445	341
127	124	ENSMUSG00000000739	Sult5a1	sulfotransferase family 5A, member 1 [Source:MGI Symbol;Acc:MGI:1931463]	8:123140192-123158315	protein_coding	0	<none>	<none>	259	109	7.52356	1.24	1.24	0.000435547	0.0132211	yes	2	1	1	183.98	109	259	101	93	134	386	210	180
1603	123.1	ENSMUSG00000015452	Ager	advanced glycosylation end product-specific receptor [Source:MGI Symbol;Acc:MGI:893592]	17:34597862-34600936	protein_coding	1	ENSG00000204305	AGER	436	186	8.28077	1.231	1.231	0.000223108	0.00784407	yes	2	1	1	310.91	186	436	193	181	184	444	640	224
9275	122.4	ENSMUSG00000033208	S100b	S100 protein, beta polypeptide, neural [Source:MGI Symbol;Acc:MGI:98217]	10:76253853-76261159	protein_coding	1	ENSG00000160307	S100B	292	125	7.7039	1.224	1.224	0.000747993	0.0198492	yes	2	1	1	208.89	125	292	112	172	91	280	416	181
19790	122	ENSMUSG00000070469	Adamtsl3	ADAMTS-like 3 [Source:MGI Symbol;Acc:MGI:3028499]	7:82335694-82614450	protein_coding	1	ENSG00000156218	ADAMTSL3	749	322	9.06474	1.22	1.22	1.97e-05	0.00111843	yes	2	1	1	535.77	322	749	231	374	360	783	995	470
8959	121.8	ENSMUSG00000032420	Nt5e	5' nucleotidase, ecto [Source:MGI Symbol;Acc:MGI:99782]	9:88327197-88372092	protein_coding	1	ENSG00000135318	NT5E	293	126	7.71081	1.218	1.218	0.00224501	0.0454043	yes	2	1	1	209.46	126	293	116	179	82	363	371	145
10496	121.8	ENSMUSG00000036887	C1qa	complement component 1, q subcomponent, alpha polypeptide [Source:MGI Symbol;Acc:MGI:88223]	4:136895917-136898803	protein_coding	1	ENSG00000173372	C1QA	998	2320	10.6961	-1.218	1.218	1.57e-09	2.85e-07	yes	2	1	1	1658.42	2320	998	2194	2615	2150	1258	1016	719
17873	121.5	ENSMUSG00000064179	Tnnt1	troponin T1, skeletal, slow [Source:MGI Symbol;Acc:MGI:1333868]	7:4504570-4516382	protein_coding	1	ENSG00000105048	TNNT1	182	78	7.02237	1.215	1.215	0.000962181	0.0240545	yes	2	1	1	130.15	78	182	77	51	107	156	224	165
10386	121	ENSMUSG00000036560	Lgi4	leucine-rich repeat LGI family, member 4 [Source:MGI Symbol;Acc:MGI:2180197]	7:31059342-31070935	protein_coding	1	ENSG00000153902	LGI4	862	372	9.26913	1.21	1.21	4.61e-05	0.00222653	yes	2	1	1	617.39	372	862	372	373	372	1126	1032	428
15914	120.8	ENSMUSG00000055301	Adh7	alcohol dehydrogenase 7 (class IV), mu or sigma polypeptide [Source:MGI Symbol;Acc:MGI:87926]	3:138217760-138233382	protein_coding	1	ENSG00000196344	ADH7	3603	1559	11.3337	1.208	1.208	1.32e-08	1.99e-06	yes	2	1	1	2581.33	1559	3603	995	1927	1756	3692	3715	3403
2009	120.7	ENSMUSG00000018849	Wwc1	WW, C2 and coiled-coil domain containing 1 [Source:MGI Symbol;Acc:MGI:2388637]	11:35838400-35980527	protein_coding	1	ENSG00000113645	WWC1	341	148	7.93369	1.207	1.207	0.000498882	0.0147148	yes	2	1	1	244.35	148	341	192	131	120	330	492	201
35576	120.5	ENSMUSG00000096965	3300005D01Rik	RIKEN cDNA 3300005D01 gene [Source:MGI Symbol;Acc:MGI:1925762]	17:5798657-5803240	lincRNA	0	<none>	<none>	142	327	7.87344	-1.205	1.205	0.00132962	0.0305439	yes	2	1	1	234.82	327	142	267	529	186	107	150	169
12714	120.3	ENSMUSG00000042807	Hecw2	HECT, C2 and WW domain containing E3 ubiquitin protein ligase 2 [Source:MGI Symbol;Acc:MGI:2685817]	1:53806876-54195168	protein_coding	1	ENSG00000138411	HECW2	226	98	7.33985	1.203	1.203	0.000676747	0.0184281	yes	2	1	1	162.23	98	226	101	68	125	296	224	158
573	119.9	ENSMUSG00000003378	Grik5	glutamate receptor, ionotropic, kainate 5 (gamma 2) [Source:MGI Symbol;Acc:MGI:95818]	7:25009849-25072346	protein_coding	1	ENSG00000105737	GRIK5	452	197	8.34207	1.199	1.199	5.19e-05	0.00241376	yes	2	1	1	324.09	197	452	200	155	235	634	401	320
13469	119.9	ENSMUSG00000045555	Mettl24	methyltransferase like 24 [Source:MGI Symbol;Acc:MGI:3045338]	10:40683282-40811083	protein_coding	1	ENSG00000053328	METTL24	509	222	8.51373	1.199	1.199	8.03e-06	0.000533117	yes	2	1	1	365.3	222	509	231	180	254	350	546	630
349	119.8	ENSMUSG00000001986	Gria3	glutamate receptor, ionotropic, AMPA3 (alpha 3) [Source:MGI Symbol;Acc:MGI:95810]	X:41400854-41678601	protein_coding	1	ENSG00000125675	GRIA3	482	210	8.43463	1.198	1.198	0.000202609	0.00731552	yes	2	1	1	346.31	210	482	202	169	260	538	264	645
12351	119.6	ENSMUSG00000041741	Pde3a	phosphodiesterase 3A, cGMP inhibited [Source:MGI Symbol;Acc:MGI:1860764]	6:141249269-141507448	protein_coding	1	ENSG00000172572	PDE3A	467	204	8.39017	1.196	1.196	0.000638853	0.0177738	yes	2	1	1	335.3	204	467	223	147	242	709	446	246
14423	118.9	ENSMUSG00000049037	Clec4a1	C-type lectin domain family 4, member a1 [Source:MGI Symbol;Acc:MGI:3036291]	6:122921848-122934619	protein_coding	1	ENSG00000111729	CLEC4A	89	204	7.19476	-1.189	1.189	0.000393406	0.0122088	yes	2	1	1	146.79	204	89	137	218	257	91	91	86
8294	118.5	ENSMUSG00000031342	Gpm6b	glycoprotein m6b [Source:MGI Symbol;Acc:MGI:107672]	X:166238911-166388988	protein_coding	1	ENSG00000046653	GPM6B	4403	1938	11.6305	1.185	1.185	3.67e-12	1.46e-09	yes	2	1	1	3170.51	1938	4403	2025	1541	2247	4260	5008	3942
9288	118	ENSMUSG00000033249	Hsf4	heat shock transcription factor 4 [Source:MGI Symbol;Acc:MGI:1347058]	8:105269801-105275845	protein_coding	1	ENSG00000102878	HSF4	468	207	8.39874	1.18	1.18	7.6e-07	7e-05	yes	2	1	1	337.44	207	468	237	190	193	442	570	392
4593	117.9	ENSMUSG00000024621	Csf1r	colony stimulating factor 1 receptor [Source:MGI Symbol;Acc:MGI:1339758]	18:61100598-61132149	protein_coding	1	ENSG00000182578	CSF1R	979	2217	10.6421	-1.179	1.179	1.15e-09	2.13e-07	yes	2	1	1	1597.91	2217	979	1799	2709	2142	1057	1089	792
20869	117.9	ENSMUSG00000074577	Ripor3	RIPOR family member 3 [Source:MGI Symbol;Acc:MGI:1916803]	2:167980164-168010618	protein_coding	1	ENSG00000042062	RIPOR3	260	115	7.55075	1.179	1.179	0.000279282	0.00930848	yes	2	1	1	187.19	115	260	90	111	143	223	351	205
1260	117.6	ENSMUSG00000009633	G0s2	G0/G1 switch gene 2 [Source:MGI Symbol;Acc:MGI:1316737]	1:193272161-193273217	protein_coding	1	ENSG00000123689	G0S2	251	111	7.49985	1.176	1.176	0.0011931	0.0281629	yes	2	1	1	181.13	111	251	134	142	58	197	287	269
3022	117.6	ENSMUSG00000021280	Exoc3l4	exocyst complex component 3-like 4 [Source:MGI Symbol;Acc:MGI:1921363]	12:111417017-111431678	protein_coding	1	ENSG00000205436	EXOC3L4	908	402	9.35535	1.176	1.176	3.88e-12	1.47e-09	yes	2	1	1	655.12	402	908	400	395	411	1000	842	883
1798	117.2	ENSMUSG00000017400	Stac2	SH3 and cysteine rich domain 2 [Source:MGI Symbol;Acc:MGI:2144518]	11:98036623-98053462	protein_coding	1	ENSG00000141750	STAC2	184	415	8.22641	-1.172	1.172	1.57e-06	0.000133727	yes	2	1	1	299.76	415	184	467	410	368	219	186	148
4754	117.1	ENSMUSG00000024912	Fosl1	fos-like antigen 1 [Source:MGI Symbol;Acc:MGI:107179]	19:5447547-5455946	protein_coding	1	ENSG00000175592	FOSL1	956	2152	10.6018	-1.171	1.171	3.5e-06	0.000266916	yes	2	1	1	1553.88	2152	956	3003	1492	1960	933	718	1217
1587	117	ENSMUSG00000015340	Cybb	cytochrome b-245, beta polypeptide [Source:MGI Symbol;Acc:MGI:88574]	X:9435252-9487771	protein_coding	1	ENSG00000165168	CYBB	629	1416	9.99789	-1.17	1.17	3.58e-05	0.00181778	yes	2	1	1	1022.39	1416	629	940	1660	1647	672	841	375
13624	116.7	ENSMUSG00000046159	Chrm3	cholinergic receptor, muscarinic 3, cardiac [Source:MGI Symbol;Acc:MGI:88398]	13:9875486-10360847	protein_coding	1	ENSG00000133019	CHRM3	425	190	8.26444	1.167	1.167	2.66e-07	2.73e-05	yes	2	1	1	307.3	190	425	214	163	192	425	461	389
5630	116.4	ENSMUSG00000026582	Sele	selectin, endothelial cell [Source:MGI Symbol;Acc:MGI:98278]	1:164048234-164057677	protein_coding	1	ENSG00000007908	SELE	152	341	7.94544	-1.164	1.164	0.000257791	0.00874966	yes	2	1	1	246.39	341	152	385	243	395	108	137	210
16520	116.3	ENSMUSG00000058135	Gstm1	glutathione S-transferase, mu 1 [Source:MGI Symbol;Acc:MGI:95860]	3:108012255-108017973	protein_coding	0	<none>	<none>	5096	2275	11.8476	1.163	1.163	2.45e-09	4.17e-07	yes	2	1	1	3685.42	2275	5096	2129	2249	2447	6767	4735	3786
721	116.2	ENSMUSG00000004558	Ndrg2	N-myc downstream regulated gene 2 [Source:MGI Symbol;Acc:MGI:1352498]	14:51905271-51914158	protein_coding	1	ENSG00000165795	NDRG2	968	433	9.45224	1.162	1.162	3.49e-08	4.75e-06	yes	2	1	1	700.73	433	968	458	384	457	948	1202	754
17772	116	ENSMUSG00000063765	Chadl	chondroadherin-like [Source:MGI Symbol;Acc:MGI:3036284]	15:81678296-81697287	protein_coding	1	ENSG00000100399	CHADL	331	148	7.90388	1.16	1.16	3.36e-05	0.00173217	yes	2	1	1	239.29	148	331	127	161	156	356	396	240
3397	115.5	ENSMUSG00000021965	Ska3	spindle and kinetochore associated complex subunit 3 [Source:MGI Symbol;Acc:MGI:3041235]	14:57806561-57826185	protein_coding	1	ENSG00000165480	SKA3	204	92	7.20945	1.155	1.155	0.000297427	0.00976497	yes	2	1	1	148	92	204	81	85	109	178	176	259
6781	114.8	ENSMUSG00000028600	Podn	podocan [Source:MGI Symbol;Acc:MGI:2674939]	4:108014791-108096445	protein_coding	1	ENSG00000174348	PODN	3374	1523	11.2577	1.148	1.148	2.01e-11	6.1e-09	yes	2	1	1	2448.35	1523	3374	1697	1398	1474	3838	3632	2651
11312	114.6	ENSMUSG00000038860	Garnl3	GTPase activating RANGAP domain-like 3 [Source:MGI Symbol;Acc:MGI:2139309]	2:32986224-33131654	protein_coding	1	ENSG00000136895	GARNL3	350	158	7.98868	1.146	1.146	2.76e-05	0.00146651	yes	2	1	1	254.24	158	350	133	138	204	413	337	301
10698	114.4	ENSMUSG00000037379	Spon2	spondin 2, extracellular matrix protein [Source:MGI Symbol;Acc:MGI:1923724]	5:33198184-33218455	protein_coding	1	ENSG00000159674	SPON2	17255	7809	13.6133	1.144	1.144	1e-09	1.88e-07	yes	2	1	1	12532	7809	17255	7753	9905	5768	16698	15307	19761
15389	114.2	ENSMUSG00000052889	Prkcb	protein kinase C, beta [Source:MGI Symbol;Acc:MGI:97596]	7:122288751-122634402	protein_coding	1	ENSG00000166501	PRKCB	426	194	8.27612	1.142	1.142	8.68e-05	0.00368087	yes	2	1	1	309.97	194	426	145	162	274	347	435	497
5574	113.7	ENSMUSG00000026483	Fam129a	family with sequence similarity 129, member A [Source:MGI Symbol;Acc:MGI:2137237]	1:151571186-151721939	protein_coding	1	ENSG00000135842	FAM129A	2419	1101	10.7814	1.137	1.137	2.74e-05	0.00145915	yes	2	1	1	1760.07	1101	2419	1247	690	1365	3119	2611	1528
8693	113.6	ENSMUSG00000031980	Agt	angiotensinogen (serpin peptidase inhibitor, clade A, member 8) [Source:MGI Symbol;Acc:MGI:87963]	8:124556534-124569706	protein_coding	1	ENSG00000135744	AGT	689	313	8.96867	1.136	1.136	0.00170034	0.0364218	yes	2	1	1	500.87	313	689	363	415	161	1088	473	505
13719	113.2	ENSMUSG00000046491	C1qtnf2	C1q and tumor necrosis factor related protein 2 [Source:MGI Symbol;Acc:MGI:1916433]	11:43474276-43491525	protein_coding	1	ENSG00000145861	C1QTNF2	793	362	9.17368	1.132	1.132	2.23e-06	0.000183585	yes	2	1	1	577.53	362	793	332	310	444	810	983	586
9097	113	ENSMUSG00000032679	Cd59a	CD59a antigen [Source:MGI Symbol;Acc:MGI:109177]	2:104095801-104115354	protein_coding	0	<none>	<none>	671	307	8.93369	1.13	1.13	6.18e-06	0.000421858	yes	2	1	1	489.19	307	671	311	266	344	628	896	490
37005	112.7	ENSMUSG00000098557	Kctd12	potassium channel tetramerisation domain containing 12 [Source:MGI Symbol;Acc:MGI:2145823]	14:102976581-102982637	protein_coding	1	ENSG00000178695	KCTD12	2576	1180	10.875	1.127	1.127	7.97e-06	0.00053129	yes	2	1	1	1878.04	1180	2576	939	1163	1438	3501	2663	1565
13339	112.6	ENSMUSG00000045103	Dmd	dystrophin, muscular dystrophy [Source:MGI Symbol;Acc:MGI:94909]	X:82948870-85206141	protein_coding	1	ENSG00000198947	DMD	218	100	7.31288	1.126	1.126	0.00062134	0.0174614	yes	2	1	1	158.8	100	218	111	104	84	244	262	147
1482	112.4	ENSMUSG00000014329	Bicc1	BicC family RNA binding protein 1 [Source:MGI Symbol;Acc:MGI:1933388]	10:70922832-71159700	protein_coding	1	ENSG00000122870	BICC1	3845	1764	11.4535	1.124	1.124	2.1e-06	0.000175219	yes	2	1	1	2804.45	1764	3845	1635	1237	2420	4571	4154	2810
5622	112.3	ENSMUSG00000026574	Dpt	dermatopontin [Source:MGI Symbol;Acc:MGI:1928392]	1:164796644-164824266	protein_coding	1	ENSG00000143196	DPT	44038	20224	14.9717	1.123	1.123	2.41e-06	0.00019305	yes	2	1	1	32130.9	20224	44038	22221	14754	23698	63664	37373	31076
13555	111.9	ENSMUSG00000045876	Pcdhb8	protocadherin beta 8 [Source:MGI Symbol;Acc:MGI:2136742]	18:37355121-37358604	protein_coding	0	<none>	<none>	146	67	6.73471	1.119	1.119	0.000957849	0.0240039	yes	2	1	1	106.54	67	146	57	74	70	164	146	128
1677	111.8	ENSMUSG00000015950	Ncf1	neutrophil cytosolic factor 1 [Source:MGI Symbol;Acc:MGI:97283]	5:134220053-134229625	protein_coding	1	ENSG00000158517	NCF1	151	328	7.90388	-1.118	1.118	1.23e-05	0.000755797	yes	2	1	1	239.58	328	151	284	378	322	160	166	128
3312	111.7	ENSMUSG00000021806	Nid2	nidogen 2 [Source:MGI Symbol;Acc:MGI:1298229]	14:19751265-19811787	protein_coding	1	ENSG00000087303	NID2	9883	4555	12.8176	1.117	1.117	1.04e-05	0.000665632	yes	2	1	1	7218.99	4555	9883	2847	5537	5280	11713	11602	6334
6295	111.6	ENSMUSG00000027765	P2ry1	purinergic receptor P2Y, G-protein coupled 1 [Source:MGI Symbol;Acc:MGI:105049]	3:61002795-61008982	protein_coding	1	ENSG00000169860	P2RY1	1200	554	9.77643	1.116	1.116	0.000236836	0.00817157	yes	2	1	1	877.02	554	1200	662	458	543	572	1455	1574
22568	111.1	ENSMUSG00000078816	Prkcg	protein kinase C, gamma [Source:MGI Symbol;Acc:MGI:97597]	7:3289179-3331099	protein_coding	1	ENSG00000126583	PRKCG	81	175	7	-1.111	1.111	0.00156799	0.0342435	yes	2	1	1	128.16	175	81	174	206	146	111	65	68
9486	110.9	ENSMUSG00000033906	Zdhhc15	zinc finger, DHHC domain containing 15 [Source:MGI Symbol;Acc:MGI:1915336]	X:104536969-104671064	protein_coding	1	ENSG00000102383	ZDHHC15	281	130	7.68299	1.109	1.109	3.91e-05	0.00194113	yes	2	1	1	205.75	130	281	106	132	152	264	317	262
13503	110.1	ENSMUSG00000045672	Col27a1	collagen, type XXVII, alpha 1 [Source:MGI Symbol;Acc:MGI:2672118]	4:63214004-63334991	protein_coding	1	ENSG00000196739	COL27A1	4806	2240	11.7826	1.101	1.101	3.61e-17	5.01e-14	yes	2	1	1	3523.32	2240	4806	2000	2355	2366	4892	4555	4971
10006	109.9	ENSMUSG00000035356	Nfkbiz	nuclear factor of kappa light polypeptide gene enhancer in B cells inhibitor, zeta [Source:MGI Symbol;Acc:MGI:1931595]	16:55811375-55838899	protein_coding	1	ENSG00000144802	NFKBIZ	4747	10165	12.8642	-1.099	1.099	4.21e-07	4.11e-05	yes	2	1	1	7455.32	10165	4747	11453	9613	9428	5830	2919	5491
8472	109.3	ENSMUSG00000031626	Sorbs2	sorbin and SH3 domain containing 2 [Source:MGI Symbol;Acc:MGI:1924574]	8:45507788-45827906	protein_coding	1	ENSG00000154556	SORBS2	417	889	9.35094	-1.093	1.093	0.00117769	0.0280432	yes	2	1	1	653.06	889	417	580	1559	528	453	419	379
15051	109.1	ENSMUSG00000051373	Plpp7	phospholipid phosphatase 7 (inactive) [Source:MGI Symbol;Acc:MGI:2445183]	2:32095528-32110820	protein_coding	1	ENSG00000160539	PLPP7	229	107	7.39232	1.091	1.091	0.000272427	0.00913479	yes	2	1	1	168.01	107	229	127	104	91	218	277	191
6039	109	ENSMUSG00000027322	Siglec1	sialic acid binding Ig-like lectin 1, sialoadhesin [Source:MGI Symbol;Acc:MGI:99668]	2:131069220-131086765	protein_coding	1	ENSG00000088827	SIGLEC1	183	390	8.16239	-1.09	1.09	0.000228763	0.00794237	yes	2	1	1	286.74	390	183	395	381	394	267	161	122
17072	108.8	ENSMUSG00000060572	Mfap2	microfibrillar-associated protein 2 [Source:MGI Symbol;Acc:MGI:99559]	4:141010418-141015984	protein_coding	1	ENSG00000117122	MFAP2	5880	2767	12.078	1.088	1.088	1.02e-06	9.01e-05	yes	2	1	1	4323.27	2767	5880	2917	2118	3265	6428	7306	3906
12914	108.5	ENSMUSG00000043631	Ecm2	extracellular matrix protein 2, female organ and adipocyte specific [Source:MGI Symbol;Acc:MGI:3039578]	13:49504810-49532789	protein_coding	1	ENSG00000106823	ECM2	1895	893	10.445	1.085	1.085	6.05e-09	9.79e-07	yes	2	1	1	1394.36	893	1895	865	807	1007	2365	1716	1605
8799	108.2	ENSMUSG00000032174	Icam5	intercellular adhesion molecule 5, telencephalin [Source:MGI Symbol;Acc:MGI:109430]	9:21032073-21039036	protein_coding	1	ENSG00000105376	ICAM5	541	256	8.63844	1.082	1.082	0.000169247	0.00636682	yes	2	1	1	398.15	256	541	262	276	229	351	784	487
20468	108	ENSMUSG00000073530	Pappa2	pappalysin 2 [Source:MGI Symbol;Acc:MGI:3051647]	1:158711727-158980490	protein_coding	1	ENSG00000116183	PAPPA2	681	322	8.97011	1.08	1.08	0.000401227	0.0124053	yes	2	1	1	501.6	322	681	227	338	402	392	894	756
19455	107.9	ENSMUSG00000068874	Selenbp1	selenium binding protein 1 [Source:MGI Symbol;Acc:MGI:96825]	3:94933056-94944758	protein_coding	0	<none>	<none>	994	470	9.5157	1.079	1.079	4.21e-06	0.000314682	yes	2	1	1	731.79	470	994	397	618	394	1182	1019	780
9627	107.6	ENSMUSG00000034295	Fhod3	formin homology 2 domain containing 3 [Source:MGI Symbol;Acc:MGI:1925847]	18:24708623-25133501	protein_coding	1	ENSG00000134775	FHOD3	667	316	8.94105	1.076	1.076	0.000939274	0.023729	yes	2	1	1	491.48	316	667	202	279	468	811	781	408
3894	107	ENSMUSG00000022793	B4galt4	UDP-Gal:betaGlcNAc beta 1,4-galactosyltransferase, polypeptide 4 [Source:MGI Symbol;Acc:MGI:1928387]	16:38742264-38769049	protein_coding	1	ENSG00000121578	B4GALT4	436	208	8.33092	1.07	1.07	0.000523507	0.0152522	yes	2	1	1	321.67	208	436	211	172	240	586	467	255
7092	106.4	ENSMUSG00000029096	Htra3	HtrA serine peptidase 3 [Source:MGI Symbol;Acc:MGI:1925808]	5:35652023-35679782	protein_coding	1	ENSG00000170801	HTRA3	6562	3138	12.2438	1.064	1.064	2.24e-06	0.000184115	yes	2	1	1	4850.19	3138	6562	3438	2916	3061	9338	6048	4301
3801	105.9	ENSMUSG00000022623	Shank3	SH3 and multiple ankyrin repeat domains 3 [Source:MGI Symbol;Acc:MGI:1930016]	15:89499623-89560261	protein_coding	1	ENSG00000251322	SHANK3	445	214	8.36413	1.059	1.059	0.00130077	0.0300656	yes	2	1	1	329.53	214	445	223	137	282	277	589	469
10333	105.9	ENSMUSG00000036390	Gadd45a	growth arrest and DNA-damage-inducible 45 alpha [Source:MGI Symbol;Acc:MGI:107799]	6:67035096-67037457	protein_coding	1	ENSG00000116717	GADD45A	1091	524	9.65732	1.059	1.059	4.99e-06	0.00035563	yes	2	1	1	807.8	524	1091	678	393	501	1088	878	1308
14447	105.9	ENSMUSG00000049115	Agtr1a	angiotensin II receptor, type 1a [Source:MGI Symbol;Acc:MGI:87964]	13:30336441-30382867	protein_coding	0	<none>	<none>	446	214	8.36632	1.059	1.059	0.00108724	0.0262213	yes	2	1	1	329.78	214	446	217	149	276	619	442	276
6246	105.6	ENSMUSG00000027661	Slc2a10	solute carrier family 2 (facilitated glucose transporter), member 10 [Source:MGI Symbol;Acc:MGI:2156687]	2:165503787-165519917	protein_coding	1	ENSG00000197496	SLC2A10	767	370	9.15102	1.056	1.056	3.51e-06	0.000266916	yes	2	1	1	568.3	370	767	389	280	440	810	867	624
7026	105.4	ENSMUSG00000028989	Angptl7	angiopoietin-like 7 [Source:MGI Symbol;Acc:MGI:3605801]	4:148495183-148500460	protein_coding	1	ENSG00000171819	ANGPTL7	1061	511	9.61839	1.054	1.054	0.000153525	0.0058681	yes	2	1	1	786.02	511	1061	324	437	771	1252	1043	889
2973	105.2	ENSMUSG00000021213	Akr1c13	aldo-keto reductase family 1, member C13 [Source:MGI Symbol;Acc:MGI:1351662]	13:4191150-4205596	protein_coding	0	<none>	<none>	210	101	7.28077	1.052	1.052	0.00120188	0.0282901	yes	2	1	1	155.68	101	210	107	104	93	142	258	230
4755	105.2	ENSMUSG00000024913	Lrp5	low density lipoprotein receptor-related protein 5 [Source:MGI Symbol;Acc:MGI:1278315]	19:3584828-3686564	protein_coding	0	<none>	<none>	10292	4966	12.8973	1.052	1.052	1.49e-06	0.000127939	yes	2	1	1	7629.27	4966	10292	4852	4080	5966	6650	11565	12662
1596	105.1	ENSMUSG00000015396	Cd83	CD83 antigen [Source:MGI Symbol;Acc:MGI:1328316]	13:43784775-43803132	protein_coding	1	ENSG00000112149	CD83	120	247	7.51964	-1.051	1.051	0.000927129	0.0234812	yes	2	1	1	183.27	247	120	270	204	267	165	102	92
110	104.7	ENSMUSG00000000628	Hk2	hexokinase 2 [Source:MGI Symbol;Acc:MGI:1315197]	6:82725025-82774454	protein_coding	1	ENSG00000159399	HK2	821	1695	10.2969	-1.047	1.047	0.000519085	0.0151498	yes	2	1	1	1257.92	1695	821	1973	1125	1987	1246	465	752
19430	103.9	ENSMUSG00000068747	Sort1	sortilin 1 [Source:MGI Symbol;Acc:MGI:1338015]	3:108284082-108361511	protein_coding	1	ENSG00000134243	SORT1	910	443	9.40195	1.039	1.039	2.89e-08	4.04e-06	yes	2	1	1	676.6	443	910	465	436	429	854	1084	791
731	103.8	ENSMUSG00000004626	Stxbp2	syntaxin binding protein 2 [Source:MGI Symbol;Acc:MGI:107370]	8:3630955-3643644	protein_coding	1	ENSG00000076944	STXBP2	328	672	8.96578	-1.038	1.038	2.91e-08	4.04e-06	yes	2	1	1	500.03	672	328	622	712	683	349	341	293
8538	103.5	ENSMUSG00000031740	Mmp2	matrix metallopeptidase 2 [Source:MGI Symbol;Acc:MGI:97009]	8:92827291-92853420	protein_coding	1	ENSG00000087245	MMP2	115009	56136	16.3849	1.035	1.035	1.03e-10	2.56e-08	yes	2	1	1	85572.9	56136	115009	60379	43360	64670	113888	125256	105884
1383	103.3	ENSMUSG00000012017	Scarf2	scavenger receptor class F, member 2 [Source:MGI Symbol;Acc:MGI:1858430]	16:17797282-17808293	protein_coding	1	ENSG00000244486	SCARF2	3292	1609	11.2589	1.033	1.033	8.67e-05	0.00368087	yes	2	1	1	2450.39	1609	3292	2007	1025	1795	4641	2880	2355
11467	103.3	ENSMUSG00000039232	Stx11	syntaxin 11 [Source:MGI Symbol;Acc:MGI:1921982]	10:12938209-12964298	protein_coding	1	ENSG00000135604	STX11	383	783	9.18735	-1.033	1.033	3.7e-07	3.67e-05	yes	2	1	1	582.92	783	383	789	704	856	439	306	404
1830	102.9	ENSMUSG00000017692	Rhbdl3	rhomboid like 3 [Source:MGI Symbol;Acc:MGI:2179276]	11:80300912-80355955	protein_coding	1	ENSG00000141314	RHBDL3	296	145	7.78463	1.029	1.029	5.36e-05	0.00247553	yes	2	1	1	220.71	145	296	130	147	158	343	277	269
4821	102.8	ENSMUSG00000025017	Pik3ap1	phosphoinositide-3-kinase adaptor protein 1 [Source:MGI Symbol;Acc:MGI:1933177]	19:41272377-41385102	protein_coding	1	ENSG00000155629	PIK3AP1	172	350	8.02791	-1.028	1.028	0.000202807	0.00731552	yes	2	1	1	260.68	350	172	241	407	401	183	174	158
10391	102.8	ENSMUSG00000036570	Fxyd1	FXYD domain-containing ion transport regulator 1 [Source:MGI Symbol;Acc:MGI:1889273]	7:31051678-31057199	protein_coding	1	ENSG00000266964	FXYD1	2066	1013	10.5882	1.028	1.028	1.3e-07	1.44e-05	yes	2	1	1	1539.29	1013	2066	1059	979	1000	2295	2429	1473
9488	102.5	ENSMUSG00000033910	Gucy1a1	guanylate cyclase 1, soluble, alpha 1 [Source:MGI Symbol;Acc:MGI:1926562]	3:82092427-82145789	protein_coding	1	ENSG00000164116	GUCY1A1	603	297	8.81378	1.025	1.025	6.84e-05	0.00299369	yes	2	1	1	449.6	297	603	414	242	234	598	679	531
19332	102.5	ENSMUSG00000068196	Col8a1	collagen, type VIII, alpha 1 [Source:MGI Symbol;Acc:MGI:88463]	16:57624258-57754737	protein_coding	1	ENSG00000144810	COL8A1	3951	8041	12.5498	-1.025	1.025	4.01e-05	0.00198468	yes	2	1	1	5996.27	8041	3951	9975	6975	7174	2337	3893	5624
5891	102.3	ENSMUSG00000027004	Frzb	frizzled-related protein [Source:MGI Symbol;Acc:MGI:892032]	2:80411970-80447625	protein_coding	1	ENSG00000162998	FRZB	9122	4488	12.7324	1.023	1.023	6.42e-10	1.29e-07	yes	2	1	1	6804.85	4488	9122	4117	4065	5281	8458	10965	7942
9607	102.2	ENSMUSG00000034245	Hdac11	histone deacetylase 11 [Source:MGI Symbol;Acc:MGI:2385252]	6:91156665-91174692	protein_coding	1	ENSG00000163517	HDAC11	278	137	7.69697	1.022	1.022	0.0020954	0.0429518	yes	2	1	1	207.14	137	278	164	96	151	383	246	204
10078	101.9	ENSMUSG00000035566	Pcdh17	protocadherin 17 [Source:MGI Symbol;Acc:MGI:2684924]	14:84443563-84539002	protein_coding	1	ENSG00000118946	PCDH17	477	236	8.47776	1.019	1.019	0.000214981	0.00763894	yes	2	1	1	356.58	236	477	303	158	246	573	453	406
19055	101.9	ENSMUSG00000066705	Fxyd6	FXYD domain-containing ion transport regulator 6 [Source:MGI Symbol;Acc:MGI:1890226]	9:45370185-45396159	protein_coding	1	ENSG00000137726	FXYD6	484	238	8.49586	1.019	1.019	0.000774176	0.0203176	yes	2	1	1	361.11	238	484	292	164	259	625	315	512
13246	101.8	ENSMUSG00000044786	Zfp36	zinc finger protein 36 [Source:MGI Symbol;Acc:MGI:99180]	7:28376784-28380253	protein_coding	1	ENSG00000128016	ZFP36	15176	30734	14.4865	-1.018	1.018	2.04e-09	3.53e-07	yes	2	1	1	22955.3	30734	15176	29403	28260	34540	14658	12003	18868
3805	101.1	ENSMUSG00000022636	Alcam	activated leukocyte cell adhesion molecule [Source:MGI Symbol;Acc:MGI:1313266]	16:52248996-52454074	protein_coding	1	ENSG00000170017	ALCAM	334	674	8.97728	-1.011	1.011	0.00086633	0.022128	yes	2	1	1	503.74	674	334	656	487	878	205	326	471
14623	101.1	ENSMUSG00000049791	Fzd4	frizzled class receptor 4 [Source:MGI Symbol;Acc:MGI:108520]	7:89404355-89413134	protein_coding	1	ENSG00000174804	FZD4	1109	550	9.6961	1.011	1.011	0.000858937	0.021988	yes	2	1	1	829.8	550	1109	570	382	699	1731	825	772
5677	100.7	ENSMUSG00000026656	Fcgr2b	Fc receptor, IgG, low affinity IIb [Source:MGI Symbol;Acc:MGI:95499]	1:170958617-170976547	protein_coding	0	<none>	<none>	535	1076	9.65374	-1.007	1.007	0.000201952	0.00731552	yes	2	1	1	805.36	1076	535	1058	1375	794	639	637	329
6824	100.2	ENSMUSG00000028664	Ephb2	Eph receptor B2 [Source:MGI Symbol;Acc:MGI:99611]	4:136647539-136835988	protein_coding	1	ENSG00000133216	EPHB2	759	380	9.15355	1.002	1.002	0.0019234	0.0403695	yes	2	1	1	569.49	380	759	410	193	536	731	986	561
14146	7.575	ENSMUSG00000047992	Fam69c	family with sequence similarity 69, member C [Source:MGI Symbol;Acc:MGI:3041188]	18:84719236-84740436	protein_coding	1	ENSG00000187773	DIPK1C	33	0	4.04439	7.575	7.575	5.23e-06	0.000369485	yes	0	1	0	16.48	0	33	0	0	0	83	8	8
13630	6.695	ENSMUSG00000046178	Nxph1	neurexophilin 1 [Source:MGI Symbol;Acc:MGI:107492]	6:8948431-9249032	protein_coding	1	ENSG00000122584	NXPH1	18	0	3.16993	6.695	6.695	5.81e-05	0.0026163	yes	0	1	0	8.93	0	18	0	0	0	23	16	15
13986	6.564	ENSMUSG00000047443	Erfe	erythroferrone [Source:MGI Symbol;Acc:MGI:3606476]	1:91366430-91374217	protein_coding	1	ENSG00000178752	ERFE	16	0	3	6.564	6.564	0.000814231	0.0211358	yes	0	1	0	8.12	0	16	0	0	0	1	42	5
9018	6.535	ENSMUSG00000032523	Hhatl	hedgehog acyltransferase-like [Source:MGI Symbol;Acc:MGI:1922020]	9:121784016-121792507	protein_coding	1	ENSG00000010282	HHATL	16	0	3	6.535	6.535	0.000388477	0.0121385	yes	0	1	0	7.98	0	16	0	0	0	23	23	2
47383	6.475	ENSMUSG00000109651	Gm45463	predicted gene 45463 [Source:MGI Symbol;Acc:MGI:5791299]	8:93011619-93041516	processed_transcript	0	<none>	<none>	15	0	2.90689	6.475	6.475	0.000192713	0.00707394	yes	0	1	0	7.67	0	15	0	0	0	14	11	21
16804	6.471	ENSMUSG00000059408	Mrgprh	MAS-related GPR, member H [Source:MGI Symbol;Acc:MGI:1934134]	17:12876034-12877977	protein_coding	0	<none>	<none>	15	0	2.90689	6.471	6.471	0.000297666	0.00976497	yes	0	1	0	7.63	0	15	0	0	0	16	25	5
14686	6.451	ENSMUSG00000050052	Tdrp	testis development related protein [Source:MGI Symbol;Acc:MGI:1919398]	8:13952008-13975032	protein_coding	1	ENSG00000180190	TDRP	30	0	3.90689	6.451	6.451	4.38e-05	0.00213456	yes	0	1	0	14.86	0	30	0	1	0	64	14	11
14781	6.407	ENSMUSG00000050377	Il31ra	interleukin 31 receptor A [Source:MGI Symbol;Acc:MGI:2180511]	13:112519898-112594360	protein_coding	1	ENSG00000164509	IL31RA	14	0	2.80735	6.407	6.407	0.000644379	0.0178678	yes	0	1	0	7.32	0	14	0	0	0	25	16	2
51372	6.361	ENSMUSG00000113845	Gm39473	predicted gene, 39473 [Source:MGI Symbol;Acc:MGI:5622358]	12:74825345-74827722	lincRNA	0	<none>	<none>	14	0	2.80735	6.361	6.361	0.000711	0.019111	yes	0	1	0	7.06	0	14	0	0	0	2	18	22
10398	6.251	ENSMUSG00000036587	Fut7	fucosyltransferase 7 [Source:MGI Symbol;Acc:MGI:107692]	2:25423267-25426374	protein_coding	1	ENSG00000180549	FUT7	13	0	2.70044	6.251	6.251	0.000694731	0.0188255	yes	0	1	0	6.57	0	13	0	0	0	14	5	20
2759	6.229	ENSMUSG00000020830	Vmo1	vitelline membrane outer layer 1 homolog (chicken) [Source:MGI Symbol;Acc:MGI:2685587]	11:70513516-70514616	protein_coding	1	ENSG00000182853	VMO1	0	14	2.80735	-6.229	6.229	0.00041223	0.0127219	yes	0	1	0	7.32	14	0	17	8	18	0	0	0
11123	6.063	ENSMUSG00000038421	Fcrla	Fc receptor-like A [Source:MGI Symbol;Acc:MGI:2138647]	1:170917576-170927583	protein_coding	1	ENSG00000132185	FCRLA	12	0	2.58496	6.063	6.063	0.00159099	0.0345683	yes	0	1	0	5.78	0	12	0	0	0	19	5	11
4539	6.005	ENSMUSG00000024526	Cidea	cell death-inducing DNA fragmentation factor, alpha subunit-like effector A [Source:MGI Symbol;Acc:MGI:1270845]	18:67343604-67367785	protein_coding	1	ENSG00000176194	CIDEA	11	0	2.45943	6.005	6.005	0.001528	0.0334615	yes	0	1	0	5.54	0	11	0	0	0	13	9	11
27209	6	ENSMUSG00000085360	Arhgap27os2	Rho GTPase activating protein 27, opposite strand 2 [Source:MGI Symbol;Acc:MGI:3650160]	11:103355701-103361092	antisense	0	<none>	<none>	0	13	2.70044	-6	6	0.00131705	0.0303821	yes	0	1	0	6.24	13	0	5	17	16	0	0	0
10969	5.854	ENSMUSG00000038077	Kcna6	potassium voltage-gated channel, shaker-related, subfamily, member 6 [Source:MGI Symbol;Acc:MGI:96663]	6:126708329-126740674	protein_coding	1	ENSG00000151079	KCNA6	37	1	4.24793	5.854	5.854	1.13e-05	0.000712535	yes	0	1	0	18.55	1	37	0	0	2	54	36	20
11950	5.611	ENSMUSG00000040543	Pitpnm3	PITPNM family member 3 [Source:MGI Symbol;Acc:MGI:2685726]	11:72047528-72135778	protein_coding	1	ENSG00000091622	PITPNM3	16	0	3	5.611	5.611	0.00106837	0.0259918	yes	0	1	0	8.34	0	16	0	1	0	6	13	30
12873	5.53	ENSMUSG00000043456	Zfp536	zinc finger protein 536 [Source:MGI Symbol;Acc:MGI:1926102]	7:37472135-37773641	protein_coding	1	ENSG00000198597	ZNF536	15	0	2.90689	5.53	5.53	0.000962758	0.0240545	yes	0	1	0	7.93	0	15	0	0	1	20	11	15
15595	5.521	ENSMUSG00000053846	Lipg	lipase, endothelial [Source:MGI Symbol;Acc:MGI:1341803]	18:74939322-74961263	protein_coding	1	ENSG00000101670	LIPG	15	0	2.90689	5.521	5.521	0.00166456	0.0359324	yes	0	1	0	7.9	0	15	1	0	0	26	4	16
9025	5.422	ENSMUSG00000032532	Cck	cholecystokinin [Source:MGI Symbol;Acc:MGI:88297]	9:121489824-121495694	protein_coding	1	ENSG00000187094	CCK	15	0	2.90689	5.422	5.422	0.00147541	0.0330037	yes	0	1	0	7.35	0	15	0	0	1	11	13	20
18952	5.361	ENSMUSG00000066178	6030445D17Rik	RIKEN cDNA 6030445D17 gene [Source:MGI Symbol;Acc:MGI:2443447]	4:136462250-136463977	protein_coding	0	<none>	<none>	0	16	3	-5.361	5.361	0.00152564	0.0334538	yes	0	1	0	7.99	16	0	23	16	8	0	0	1
20123	5.002	ENSMUSG00000071719	Tmem28	transmembrane protein 28 [Source:MGI Symbol;Acc:MGI:3648377]	X:99821021-99848790	protein_coding	1	ENSG00000130054	FAM155B	31	1	4	5.002	5.002	0.000680839	0.0185093	yes	0	1	0	15.83	1	31	0	0	3	78	7	7
8171	4.876	ENSMUSG00000031111	Igsf1	immunoglobulin superfamily, member 1 [Source:MGI Symbol;Acc:MGI:2147913]	X:49782536-49797749	protein_coding	1	ENSG00000147255	IGSF1	47	2	4.61471	4.876	4.876	1.76e-06	0.000149306	yes	0	1	0	24.34	2	47	3	0	2	78	41	22
17012	4.837	ENSMUSG00000060284	Sp7	Sp7 transcription factor 7 [Source:MGI Symbol;Acc:MGI:2153568]	15:102356606-102367182	protein_coding	1	ENSG00000170374	AC073611.1	18	1	3.24793	4.837	4.837	0.00142071	0.0320381	yes	0	1	0	9.39	1	18	1	0	1	8	33	13
33033	4.548	ENSMUSG00000093910	Zfp853	zinc finger protein 853 [Source:MGI Symbol;Acc:MGI:2685638]	5:143287038-143293623	protein_coding	1	ENSG00000236609	ZNF853	22	1	3.52356	4.548	4.548	0.00244609	0.0487026	yes	0	1	0	11.35	1	22	0	1	2	31	33	1
14718	4.387	ENSMUSG00000050147	F2rl3	coagulation factor II (thrombin) receptor-like 3 [Source:MGI Symbol;Acc:MGI:1298207]	8:72761880-72763874	protein_coding	1	ENSG00000127533	F2RL3	39	2	4.35755	4.387	4.387	4.82e-05	0.00228268	yes	0	1	0	20.71	2	39	0	1	5	35	16	67
5104	4.249	ENSMUSG00000025537	Phkg1	phosphorylase kinase gamma 1 [Source:MGI Symbol;Acc:MGI:97579]	5:129863421-129898549	protein_coding	1	ENSG00000164776	PHKG1	41	2	4.42626	4.249	4.249	2.24e-05	0.00123849	yes	0	1	0	21.79	2	41	0	2	5	18	53	53
27739	4.244	ENSMUSG00000086006	Gm13293	predicted gene 13293 [Source:MGI Symbol;Acc:MGI:3649469]	2:11339488-11344111	lincRNA	0	<none>	<none>	43	2	4.49185	4.244	4.244	6.2e-05	0.00276395	yes	0	1	0	22.73	2	43	7	0	0	43	45	41
2309	4.189	ENSMUSG00000020096	Tbata	thymus, brain and testes associated [Source:MGI Symbol;Acc:MGI:1923820]	10:61171954-61188841	protein_coding	1	ENSG00000166220	TBATA	46	3	4.61471	4.189	4.189	1.4e-05	0.000844967	yes	0	1	0	24.29	3	46	0	1	7	35	46	57
9116	4.179	ENSMUSG00000032735	Ablim3	actin binding LIM protein family, member 3 [Source:MGI Symbol;Acc:MGI:2442582]	18:61799392-61911824	protein_coding	1	ENSG00000173210	ABLIM3	41	2	4.42626	4.179	4.179	3.33e-05	0.00172776	yes	0	1	0	21.54	2	41	4	0	3	49	57	16
3170	4.096	ENSMUSG00000021573	Tppp	tubulin polymerization promoting protein [Source:MGI Symbol;Acc:MGI:1920198]	13:74009407-74035753	protein_coding	1	ENSG00000171368	TPPP	44	3	4.55459	4.096	4.096	4.82e-05	0.00228268	yes	0	1	0	23.32	3	44	7	1	0	69	32	31
6867	3.937	ENSMUSG00000028736	Pax7	paired box 7 [Source:MGI Symbol;Acc:MGI:97491]	4:139737062-139833528	protein_coding	1	ENSG00000009709	PAX7	34	2	4.16993	3.937	3.937	0.000976959	0.0242277	yes	0	1	0	18.34	2	34	6	1	0	12	76	15
10728	3.846	ENSMUSG00000037463	Fbxo27	F-box protein 27 [Source:MGI Symbol;Acc:MGI:2685007]	7:28692849-28699338	protein_coding	1	ENSG00000161243	FBXO27	37	3	4.32193	3.846	3.846	0.00110832	0.0266386	yes	0	1	0	19.64	3	37	6	2	0	87	14	10
5244	3.676	ENSMUSG00000025902	Sox17	SRY (sex determining region Y)-box 17 [Source:MGI Symbol;Acc:MGI:107543]	1:4490931-4497354	protein_coding	1	ENSG00000164736	SOX17	23	2	3.64386	3.676	3.676	0.00136632	0.0311487	yes	0	1	0	12.44	2	23	0	3	2	16	32	22
7255	3.538	ENSMUSG00000029371	Cxcl5	chemokine (C-X-C motif) ligand 5 [Source:MGI Symbol;Acc:MGI:1096868]	5:90759360-90761624	protein_coding	1	ENSG00000124875	CXCL6	4	45	4.61471	-3.538	3.538	0.000306698	0.0100022	yes	0	1	0	24.43	45	4	64	20	51	0	2	10
1019	3.483	ENSMUSG00000006522	Itih3	inter-alpha trypsin inhibitor, heavy chain 3 [Source:MGI Symbol;Acc:MGI:96620]	14:30908572-30923760	protein_coding	1	ENSG00000162267	ITIH3	32	3	4.12928	3.483	3.483	0.00207056	0.0427053	yes	0	1	0	17.7	3	32	2	0	7	60	27	10
13602	3.307	ENSMUSG00000046070	Igfals	insulin-like growth factor binding protein, acid labile subunit [Source:MGI Symbol;Acc:MGI:107973]	17:24865997-24882010	protein_coding	1	ENSG00000099769	IGFALS	35	4	4.2854	3.307	3.307	0.0014842	0.0331113	yes	0	1	0	19.44	4	35	0	8	3	65	24	17
7597	3.293	ENSMUSG00000030031	Kbtbd8	kelch repeat and BTB (POZ) domain containing 8 [Source:MGI Symbol;Acc:MGI:2661430]	6:95117240-95129790	protein_coding	1	ENSG00000163376	KBTBD8	38	4	4.39232	3.293	3.293	0.000400215	0.012397	yes	0	1	0	20.84	4	38	5	1	6	55	15	43
13715	3.17	ENSMUSG00000046480	Scn4b	sodium channel, type IV, beta [Source:MGI Symbol;Acc:MGI:2687406]	9:45138395-45154152	protein_coding	1	ENSG00000177098	SCN4B	41	5	4.52356	3.17	3.17	0.00064665	0.0178687	yes	0	1	0	22.73	5	41	0	7	7	28	66	29
14139	2.854	ENSMUSG00000047976	Kcna1	potassium voltage-gated channel, shaker-related subfamily, member 1 [Source:MGI Symbol;Acc:MGI:96654]	6:126640397-126646384	protein_coding	1	ENSG00000111262	KCNA1	42	6	4.58496	2.854	2.854	0.00114485	0.0274123	yes	0	1	0	24.01	6	42	6	8	4	36	80	11
49973	2.827	ENSMUSG00000112441	Gm48898	predicted gene, 48898 [Source:MGI Symbol;Acc:MGI:6098663]	12:8291024-8293694	lincRNA	0	<none>	<none>	41	6	4.55459	2.827	2.827	0.00152373	0.0334538	yes	0	1	0	23.23	6	41	12	3	2	40	65	17
1362	2.824	ENSMUSG00000011267	Zfp296	zinc finger protein 296 [Source:MGI Symbol;Acc:MGI:1926956]	7:19577287-19580656	protein_coding	1	ENSG00000170684	ZNF296	47	7	4.75489	2.824	2.824	0.000103731	0.00424738	yes	0	1	0	26.65	7	47	9	6	5	65	27	48
20560	2.809	ENSMUSG00000073802	Cdkn2b	cyclin dependent kinase inhibitor 2B [Source:MGI Symbol;Acc:MGI:104737]	4:89306299-89311039	protein_coding	1	ENSG00000147883	CDKN2B	5	35	4.32193	-2.809	2.809	0.00151616	0.033375	yes	0	1	0	20.18	35	5	23	37	46	10	5	1
19984	2.805	ENSMUSG00000071178	Serpina1b	serine (or cysteine) preptidase inhibitor, clade A, member 1B [Source:MGI Symbol;Acc:MGI:891970]	12:103728156-103830373	protein_coding	0	<none>	<none>	30	4	4.08746	2.805	2.805	0.00097689	0.0242277	yes	0	1	0	17.12	4	30	3	6	4	24	37	29
2907	2.761	ENSMUSG00000021087	Rtn1	reticulon 1 [Source:MGI Symbol;Acc:MGI:1933947]	12:72211752-72409054	protein_coding	1	ENSG00000139970	RTN1	41	6	4.55459	2.761	2.761	0.00136412	0.0311411	yes	0	1	0	23.8	6	41	10	2	7	61	47	16
1409	2.715	ENSMUSG00000012819	Cdh23	cadherin 23 (otocadherin) [Source:MGI Symbol;Acc:MGI:1890219]	10:60302748-60696490	protein_coding	1	ENSG00000107736	CDH23	38	6	4.45943	2.715	2.715	0.00112293	0.026926	yes	0	1	0	21.88	6	38	3	8	6	16	48	50
1324	2.435	ENSMUSG00000010529	Gm266	predicted gene 266 [Source:MGI Symbol;Acc:MGI:2685112]	12:111484609-111485823	protein_coding	0	<none>	<none>	40	7	4.55459	2.435	2.435	0.00106583	0.025968	yes	0	1	0	23.63	7	40	7	10	5	58	34	28
48011	2.298	ENSMUSG00000110289	4930412F12Rik	RIKEN cDNA 4930412F12 gene [Source:MGI Symbol;Acc:MGI:1922099]	8:57650889-57652359	TEC	0	<none>	<none>	7	36	4.42626	-2.298	2.298	0.00231433	0.046412	yes	0	1	0	21.44	36	7	38	39	30	7	10	4
5424	0.997	ENSMUSG00000026211	Obsl1	obscurin-like 1 [Source:MGI Symbol;Acc:MGI:2138628]	1:75479310-75506452	protein_coding	1	ENSG00000124006	OBSL1	1724	864	10.3376	0.997	0.997	5.13e-08	6.53e-06	yes	2	0	0	1293.89	864	1724	891	736	966	1808	1966	1397
12941	0.997	ENSMUSG00000043753	Dmrta1	doublesex and mab-3 related transcription factor like family A1 [Source:MGI Symbol;Acc:MGI:2653627]	4:89679436-89694772	protein_coding	1	ENSG00000176399	DMRTA1	166	330	7.9542	-0.997	0.997	0.00032725	0.010569	yes	2	0	0	247.85	330	166	328	351	311	140	133	224
6182	0.99	ENSMUSG00000027544	Nfatc2	nuclear factor of activated T cells, cytoplasmic, calcineurin dependent 2 [Source:MGI Symbol;Acc:MGI:102463]	2:168476410-168601657	protein_coding	1	ENSG00000101096	NFATC2	476	945	9.47269	-0.99	0.99	0.00066821	0.0183153	yes	2	0	0	710.08	945	476	1267	536	1031	598	360	469
5930	0.989	ENSMUSG00000027111	Itga6	integrin alpha 6 [Source:MGI Symbol;Acc:MGI:96605]	2:71745616-71858416	protein_coding	1	ENSG00000091409	ITGA6	935	1856	10.4466	-0.989	0.989	7.11e-05	0.00307828	yes	2	0	0	1395.84	1856	935	1472	2759	1338	870	1079	857
4470	0.986	ENSMUSG00000024397	Aif1	allograft inflammatory factor 1 [Source:MGI Symbol;Acc:MGI:1343098]	17:35170991-35176068	protein_coding	1	ENSG00000204472	AIF1	190	376	8.14466	-0.986	0.986	0.001223	0.0286656	yes	2	0	0	283.16	376	190	252	479	397	221	212	137
8591	0.981	ENSMUSG00000031825	Crispld2	cysteine-rich secretory protein LCCL domain containing 2 [Source:MGI Symbol;Acc:MGI:1926142]	8:119992438-120052793	protein_coding	1	ENSG00000103196	CRISPLD2	2225	1128	10.7112	0.981	0.981	5.36e-05	0.00247553	yes	2	0	0	1676.35	1128	2225	1239	923	1221	3022	2265	1388
11383	0.981	ENSMUSG00000039062	Anpep	alanyl (membrane) aminopeptidase [Source:MGI Symbol;Acc:MGI:5000466]	7:79821803-79861059	protein_coding	1	ENSG00000166825	ANPEP	8707	4410	12.6792	0.981	0.981	1.36e-08	2e-06	yes	2	0	0	6558.4	4410	8707	4534	4014	4682	10997	8197	6927
4062	0.978	ENSMUSG00000023087	Noct	nocturnin [Source:MGI Symbol;Acc:MGI:109382]	3:51224447-51251644	protein_coding	1	ENSG00000151014	NOCT	332	654	8.94544	-0.978	0.978	0.00036631	0.0116277	yes	2	0	0	493.13	654	332	736	418	808	395	255	347
5473	0.978	ENSMUSG00000026303	Mlph	melanophilin [Source:MGI Symbol;Acc:MGI:2176380]	1:90915085-90951142	protein_coding	1	ENSG00000115648	MLPH	580	295	8.77314	0.978	0.978	0.000228001	0.00793243	yes	2	0	0	437.16	295	580	299	298	287	394	808	538
11236	0.977	ENSMUSG00000038677	Scube3	signal peptide, CUB domain, EGF-like 3 [Source:MGI Symbol;Acc:MGI:3045253]	17:28142141-28174854	protein_coding	1	ENSG00000146197	SCUBE3	12911	6558	13.2489	0.977	0.977	3.38e-14	2.25e-11	yes	2	0	0	9734.85	6558	12911	6980	6304	6391	12136	14557	12041
8731	0.975	ENSMUSG00000032035	Ets1	E26 avian leukemia oncogene 1, 5' domain [Source:MGI Symbol;Acc:MGI:95455]	9:32636221-32757820	protein_coding	1	ENSG00000134954	ETS1	2636	5180	11.9322	-0.975	0.975	4.08e-10	8.98e-08	yes	2	0	0	3907.78	5180	2636	5400	5092	5048	2715	2119	3073
6624	0.972	ENSMUSG00000028341	Nr4a3	nuclear receptor subfamily 4, group A, member 3 [Source:MGI Symbol;Acc:MGI:1352457]	4:48045153-48086447	protein_coding	1	ENSG00000119508	NR4A3	1258	2466	10.8626	-0.972	0.972	0.000630502	0.0176002	yes	2	0	0	1862.13	2466	1258	1753	3059	2587	1817	693	1265
6263	0.968	ENSMUSG00000027692	Tnik	TRAF2 and NCK interacting kinase [Source:MGI Symbol;Acc:MGI:1916264]	3:28263214-28675858	protein_coding	1	ENSG00000154310	TNIK	698	357	9.04303	0.968	0.968	6.47e-08	8.08e-06	yes	2	0	0	527.6	357	698	353	369	349	688	761	645
13808	0.966	ENSMUSG00000046805	Mpeg1	macrophage expressed gene 1 [Source:MGI Symbol;Acc:MGI:1333743]	19:12460779-12465283	protein_coding	0	<none>	<none>	2033	3970	11.5515	-0.966	0.966	1.16e-06	0.00010115	yes	2	0	0	3001.98	3970	2033	3023	4536	4352	2454	2066	1580
17601	0.956	ENSMUSG00000062991	Nrg1	neuregulin 1 [Source:MGI Symbol;Acc:MGI:96083]	8:31814551-32884029	protein_coding	1	ENSG00000157168	NRG1	240	466	8.46352	-0.956	0.956	0.000110897	0.00450755	yes	2	0	0	353.17	466	240	509	349	540	279	219	223
17463	0.955	ENSMUSG00000062380	Tubb3	tubulin, beta 3 class III [Source:MGI Symbol;Acc:MGI:107813]	8:123411424-123422015	protein_coding	0	<none>	<none>	275	533	8.65821	-0.955	0.955	6.23e-06	0.00042381	yes	2	0	0	404.44	533	275	527	549	524	301	222	303
4423	0.954	ENSMUSG00000024302	Dtna	dystrobrevin alpha [Source:MGI Symbol;Acc:MGI:106039]	18:23415135-23659715	protein_coding	1	ENSG00000134769	DTNA	844	436	9.32193	0.954	0.954	0.00149824	0.0332426	yes	2	0	0	640	436	844	436	271	601	751	1174	607
768	0.95	ENSMUSG00000004885	Crabp2	cellular retinoic acid binding protein II [Source:MGI Symbol;Acc:MGI:88491]	3:87948666-87953376	protein_coding	1	ENSG00000143320	CRABP2	929	1794	10.411	-0.95	0.95	0.000223603	0.00784495	yes	2	0	0	1361.28	1794	929	1508	2684	1189	928	801	1058
754	0.946	ENSMUSG00000004791	Pgf	placental growth factor [Source:MGI Symbol;Acc:MGI:105095]	12:85166635-85177790	protein_coding	1	ENSG00000119630	PGF	428	222	8.3443	0.946	0.946	0.00134694	0.0308507	yes	2	0	0	324.85	222	428	176	300	190	341	572	371
5120	0.946	ENSMUSG00000025579	Gaa	glucosidase, alpha, acid [Source:MGI Symbol;Acc:MGI:95609]	11:119267887-119285454	protein_coding	1	ENSG00000171298	GAA	12823	6654	13.2495	0.946	0.946	8.91e-10	1.71e-07	yes	2	0	0	9737.99	6654	12823	6419	6153	7390	14459	13649	10360
3287	0.943	ENSMUSG00000021765	Fst	follistatin [Source:MGI Symbol;Acc:MGI:95586]	13:114452290-114458951	protein_coding	1	ENSG00000134363	FST	1428	743	10.0841	0.943	0.943	0.000553457	0.015985	yes	2	0	0	1085.65	743	1428	829	595	804	2173	1188	924
17598	0.941	ENSMUSG00000062980	Cped1	cadherin-like and PC-esterase domain containing 1 [Source:MGI Symbol;Acc:MGI:2444814]	6:21985916-22256404	protein_coding	1	ENSG00000106034	CPED1	6880	3585	12.3533	0.941	0.941	4.09e-08	5.41e-06	yes	2	0	0	5232.26	3585	6880	3287	3159	4309	5594	7757	7289
7634	0.937	ENSMUSG00000030087	Klf15	Kruppel-like factor 15 [Source:MGI Symbol;Acc:MGI:1929988]	6:90462576-90475238	protein_coding	1	ENSG00000163884	KLF15	569	298	8.75989	0.937	0.937	0.000345624	0.0110553	yes	2	0	0	433.56	298	569	275	299	319	622	720	366
14245	0.937	ENSMUSG00000048368	Omd	osteomodulin [Source:MGI Symbol;Acc:MGI:1350918]	13:49582462-49592822	protein_coding	1	ENSG00000127083	OMD	502	262	8.57743	0.937	0.937	0.000242037	0.00829174	yes	2	0	0	382.36	262	502	276	201	310	637	429	441
17920	0.937	ENSMUSG00000064339	mt-Rnr2	mitochondrially encoded 16S rRNA [Source:MGI Symbol;Acc:MGI:102492]	MT:1094-2675	Mt_rRNA	0	<none>	<none>	42444	22169	14.9795	0.937	0.937	5.32e-06	0.000372537	yes	2	0	0	32306.3	22169	42444	24129	25659	16719	54007	30880	42444
3607	0.935	ENSMUSG00000022322	Shcbp1	Shc SH2-domain binding protein 1 [Source:MGI Symbol;Acc:MGI:1338802]	8:4735976-4779567	protein_coding	1	ENSG00000171241	SHCBP1	343	180	8.03067	0.935	0.935	0.000180317	0.00672256	yes	2	0	0	261.37	180	343	190	169	180	272	353	404
3665	0.931	ENSMUSG00000022419	Deptor	DEP domain containing MTOR-interacting protein [Source:MGI Symbol;Acc:MGI:2146322]	15:55112317-55259271	protein_coding	1	ENSG00000155792	DEPTOR	1157	607	9.78463	0.931	0.931	6.5e-08	8.08e-06	yes	2	0	0	882.1	607	1157	673	549	600	1105	1313	1053
11704	0.928	ENSMUSG00000039899	Fgl2	fibrinogen-like protein 2 [Source:MGI Symbol;Acc:MGI:103266]	5:21372642-21378374	protein_coding	1	ENSG00000127951	FGL2	2901	1524	11.1115	0.928	0.928	2.78e-05	0.00146893	yes	2	0	0	2212.27	1524	2901	1551	1617	1404	4152	2353	2197
15888	0.928	ENSMUSG00000055148	Klf2	Kruppel-like factor 2 (lung) [Source:MGI Symbol;Acc:MGI:1342772]	8:72319033-72321656	protein_coding	1	ENSG00000127528	KLF2	875	1664	10.31	-0.928	0.928	2.42e-05	0.00131708	yes	2	0	0	1269.64	1664	875	1610	2195	1187	996	856	773
6431	0.927	ENSMUSG00000028005	Gucy1b1	guanylate cyclase 1, soluble, beta 1 [Source:MGI Symbol;Acc:MGI:1860604]	3:82032006-82074689	protein_coding	1	ENSG00000061918	GUCY1B1	421	221	8.32643	0.927	0.927	0.000604198	0.017095	yes	2	0	0	320.88	221	421	307	175	182	377	446	439
1971	0.926	ENSMUSG00000018648	Dusp14	dual specificity phosphatase 14 [Source:MGI Symbol;Acc:MGI:1927168]	11:84048041-84069261	protein_coding	1	ENSG00000276023	DUSP14	167	318	7.92184	-0.926	0.926	0.000548979	0.0158832	yes	2	0	0	242.8	318	167	289	407	258	155	175	172
20489	0.926	ENSMUSG00000073599	Ecscr	endothelial cell surface expressed chemotaxis and apoptosis regulator [Source:MGI Symbol;Acc:MGI:1915795]	18:35713086-35722356	protein_coding	0	<none>	<none>	494	260	8.55842	0.926	0.926	0.00127862	0.029677	yes	2	0	0	377.43	260	494	305	233	243	296	615	572
15424	0.925	ENSMUSG00000053062	Jam2	junction adhesion molecule 2 [Source:MGI Symbol;Acc:MGI:1933820]	16:84774123-84825928	protein_coding	1	ENSG00000154721	JAM2	363	191	8.11374	0.925	0.925	0.00226512	0.0457	yes	2	0	0	276.82	191	363	183	213	177	502	358	229
28353	0.921	ENSMUSG00000086784	Isoc2a	isochorismatase domain containing 2a [Source:MGI Symbol;Acc:MGI:3609243]	7:4877153-4896973	protein_coding	0	<none>	<none>	834	441	9.31628	0.921	0.921	0.000139067	0.00543918	yes	2	0	0	637.51	441	834	509	334	480	1065	802	635
13473	0.916	ENSMUSG00000045573	Penk	preproenkephalin [Source:MGI Symbol;Acc:MGI:104629]	4:4133531-4138819	protein_coding	1	ENSG00000181195	PENK	4959	9357	12.8053	-0.916	0.916	1.16e-05	0.000720714	yes	2	0	0	7157.67	9357	4959	9733	8161	10176	3193	5575	6108
5709	0.913	ENSMUSG00000026712	Mrc1	mannose receptor, C type 1 [Source:MGI Symbol;Acc:MGI:97142]	2:14229392-14332057	protein_coding	1	ENSG00000260314	MRC1	741	1395	10.0607	-0.913	0.913	9.72e-06	0.000632343	yes	2	0	0	1067.69	1395	741	1194	1449	1541	939	718	566
5981	0.912	ENSMUSG00000027221	Chst1	carbohydrate sulfotransferase 1 [Source:MGI Symbol;Acc:MGI:1924219]	2:92599707-92615250	protein_coding	1	ENSG00000175264	CHST1	532	1002	9.58308	-0.912	0.912	0.0021635	0.0441305	yes	2	0	0	766.95	1002	532	771	1577	657	539	641	416
20586	0.911	ENSMUSG00000073889	Il11ra1	interleukin 11 receptor, alpha chain 1 [Source:MGI Symbol;Acc:MGI:107426]	4:41699989-41769474	protein_coding	0	<none>	<none>	13931	7407	13.3811	0.911	0.911	1.39e-11	4.64e-09	yes	2	0	0	10669.2	7407	13931	7527	6894	7800	14799	15047	11948
4808	0.909	ENSMUSG00000024998	Plce1	phospholipase C, epsilon 1 [Source:MGI Symbol;Acc:MGI:1921305]	19:38481109-38785030	protein_coding	1	ENSG00000138193	PLCE1	1518	808	10.1836	0.909	0.909	0.000424635	0.0129636	yes	2	0	0	1163.11	808	1518	814	660	951	2249	1220	1085
748	0.907	ENSMUSG00000004730	Adgre1	adhesion G protein-coupled receptor E1 [Source:MGI Symbol;Acc:MGI:106912]	17:57358691-57483527	protein_coding	1	ENSG00000174837	ADGRE1	606	1136	9.76653	-0.907	0.907	1.71e-05	0.00100016	yes	2	0	0	870.85	1136	606	1109	1286	1012	721	657	440
1222	0.906	ENSMUSG00000009185	Ccl8	chemokine (C-C motif) ligand 8 [Source:MGI Symbol;Acc:MGI:101878]	11:82115185-82116799	protein_coding	0	<none>	<none>	1153	2160	10.6939	-0.906	0.906	0.000125687	0.00501096	yes	2	0	0	1656.6	2160	1153	2703	2099	1678	1537	1115	807
17101	0.906	ENSMUSG00000060703	Cd302	CD302 antigen [Source:MGI Symbol;Acc:MGI:1913455]	2:60251993-60284488	protein_coding	1	ENSG00000241399	CD302	4383	2340	11.7149	0.906	0.906	3.41e-11	9.63e-09	yes	2	0	0	3361.66	2340	4383	2315	2132	2572	4527	4639	3984
9879	0.905	ENSMUSG00000034981	Parm1	prostate androgen-regulated mucin-like protein 1 [Source:MGI Symbol;Acc:MGI:2443349]	5:91517615-91626894	protein_coding	1	ENSG00000169116	PARM1	254	136	7.60733	0.905	0.905	0.00239191	0.0477952	yes	2	0	0	194.4	136	254	137	119	151	336	218	207
3889	0.9	ENSMUSG00000022788	Fgd4	FYVE, RhoGEF and PH domain containing 4 [Source:MGI Symbol;Acc:MGI:2183747]	16:16416917-16600549	protein_coding	1	ENSG00000139132	FGD4	798	428	9.25974	0.9	0.9	0.000134642	0.00527956	yes	2	0	0	612.88	428	798	382	399	502	1025	787	582
17695	0.9	ENSMUSG00000063415	Cyp26b1	cytochrome P450, family 26, subfamily b, polypeptide 1 [Source:MGI Symbol;Acc:MGI:2176159]	6:84571414-84593908	protein_coding	1	ENSG00000003137	CYP26B1	479	893	9.42206	-0.9	0.9	2.38e-05	0.00130292	yes	2	0	0	685.67	893	479	689	935	1054	562	437	437
1136	0.897	ENSMUSG00000007888	Crlf1	cytokine receptor-like factor 1 [Source:MGI Symbol;Acc:MGI:1340030]	8:70493158-70504081	protein_coding	1	ENSG00000006016	CRLF1	5102	2740	11.937	0.897	0.897	1.17e-07	1.33e-05	yes	2	0	0	3920.82	2740	5102	2595	2667	2958	3935	6072	5298
3713	0.895	ENSMUSG00000022488	Nckap1l	NCK associated protein 1 like [Source:MGI Symbol;Acc:MGI:1926063]	15:103453794-103498810	protein_coding	1	ENSG00000123338	NCKAP1L	180	334	8.00562	-0.895	0.895	0.0023027	0.04629	yes	2	0	0	256.94	334	180	241	416	345	219	183	138
5569	0.895	ENSMUSG00000026475	Rgs16	regulator of G-protein signaling 16 [Source:MGI Symbol;Acc:MGI:108407]	1:153740349-153745468	protein_coding	1	ENSG00000143333	RGS16	2568	4777	11.8425	-0.895	0.895	0.000314141	0.0101851	yes	2	0	0	3672.33	4777	2568	6182	3032	5116	2673	1796	3235
3560	0.89	ENSMUSG00000022231	Sema5a	sema domain, seven thrombospondin repeats (type 1 and type 1-like), transmembrane domain (TM) and short cytoplasmic domain, (semaphorin) 5A [Source:MGI Symbol;Acc:MGI:107556]	15:32244810-32696341	protein_coding	1	ENSG00000112902	SEMA5A	8900	4802	12.7421	0.89	0.89	9.34e-05	0.00390928	yes	2	0	0	6850.9	4802	8900	4147	3841	6418	6074	10907	9718
8813	0.89	ENSMUSG00000032193	Ldlr	low density lipoprotein receptor [Source:MGI Symbol;Acc:MGI:96765]	9:21723483-21749919	protein_coding	1	ENSG00000130164	LDLR	892	482	9.42417	0.89	0.89	0.000184985	0.00686588	yes	2	0	0	686.97	482	892	434	505	506	694	742	1241
17223	0.89	ENSMUSG00000061353	Cxcl12	chemokine (C-X-C motif) ligand 12 [Source:MGI Symbol;Acc:MGI:103556]	6:117168535-117181367	protein_coding	1	ENSG00000107562	CXCL12	33090	17860	14.6368	0.89	0.89	1.45e-07	1.58e-05	yes	2	0	0	25474.7	17860	33090	16978	15151	21450	39687	28415	31167
11472	0.886	ENSMUSG00000039239	Tgfb2	transforming growth factor, beta 2 [Source:MGI Symbol;Acc:MGI:98726]	1:186622792-186705989	protein_coding	1	ENSG00000092969	TGFB2	2929	1585	11.1402	0.886	0.886	6.27e-09	1e-06	yes	2	0	0	2256.94	1585	2929	1593	1357	1805	2763	3180	2843
338	0.883	ENSMUSG00000001918	Slc1a5	solute carrier family 1 (neutral amino acid transporter), member 5 [Source:MGI Symbol;Acc:MGI:105305]	7:16781340-16798274	protein_coding	1	ENSG00000105281	SLC1A5	3785	2053	11.5113	0.883	0.883	5.72e-05	0.00261355	yes	2	0	0	2918.81	2053	3785	2040	1805	2313	5276	3404	2675
7928	0.883	ENSMUSG00000030621	Me3	malic enzyme 3, NADP(+)-dependent, mitochondrial [Source:MGI Symbol;Acc:MGI:1916679]	7:89632392-89854359	protein_coding	1	ENSG00000151376	ME3	318	172	7.93664	0.883	0.883	0.000992746	0.0245532	yes	2	0	0	244.82	172	318	150	214	152	331	360	262
4131	0.88	ENSMUSG00000023411	Nfatc4	nuclear factor of activated T cells, cytoplasmic, calcineurin dependent 4 [Source:MGI Symbol;Acc:MGI:1920431]	14:55823144-55833943	protein_coding	1	ENSG00000100968	NFATC4	1312	713	9.98371	0.88	0.88	3.61e-05	0.00182371	yes	2	0	0	1012.74	713	1312	789	543	807	1515	1402	1020
2247	0.879	ENSMUSG00000019989	Enpp3	ectonucleotide pyrophosphatase/phosphodiesterase 3 [Source:MGI Symbol;Acc:MGI:2143702]	10:24772406-24842823	protein_coding	1	ENSG00000154269	ENPP3	3322	1807	11.3245	0.879	0.879	5.02e-06	0.000356047	yes	2	0	0	2564.3	1807	3322	2071	1263	2086	3081	3546	3338
13563	0.876	ENSMUSG00000045917	Tmem268	transmembrane protein 268 [Source:MGI Symbol;Acc:MGI:1913920]	4:63558781-63586357	protein_coding	1	ENSG00000157693	TMEM268	431	235	8.37938	0.876	0.876	0.000161278	0.0061084	yes	2	0	0	332.7	235	431	228	224	252	472	339	482
11958	0.875	ENSMUSG00000040562	Gstm2	glutathione S-transferase, mu 2 [Source:MGI Symbol;Acc:MGI:95861]	3:107981702-107986453	protein_coding	0	<none>	<none>	1817	991	10.4553	0.875	0.875	0.000350322	0.0111841	yes	2	0	0	1403.65	991	1817	1092	754	1126	2514	1687	1249
9428	0.872	ENSMUSG00000033730	Egr3	early growth response 3 [Source:MGI Symbol;Acc:MGI:1306780]	14:70077203-70082614	protein_coding	1	ENSG00000179388	EGR3	1052	1926	10.5401	-0.872	0.872	0.000855395	0.021931	yes	2	0	0	1489.55	1926	1052	2388	1365	2026	835	793	1529
4211	0.87	ENSMUSG00000023961	Enpp4	ectonucleotide pyrophosphatase/phosphodiesterase 4 [Source:MGI Symbol;Acc:MGI:2682634]	17:44096308-44105809	protein_coding	1	ENSG00000001561	ENPP4	552	302	8.73809	0.87	0.87	0.000646931	0.0178687	yes	2	0	0	426.98	302	552	277	260	368	700	405	551
35908	0.87	ENSMUSG00000097336	Fendrr	Foxf1 adjacent non-coding developmental regulatory RNA [Source:MGI Symbol;Acc:MGI:1916040]	8:121054882-121083110	processed_transcript	0	<none>	<none>	211	385	8.21917	-0.87	0.87	0.00208652	0.0428225	yes	2	0	0	298.19	385	211	307	531	318	248	201	184
28401	0.869	ENSMUSG00000086841	2410006H16Rik	RIKEN cDNA 2410006H16 gene [Source:MGI Symbol;Acc:MGI:1916471]	11:62602877-62604807	processed_transcript	0	<none>	<none>	655	1196	9.85409	-0.869	0.869	1.8e-07	1.92e-05	yes	2	0	0	925.45	1196	655	1371	1165	1051	674	650	641
2251	0.868	ENSMUSG00000019997	Ccn2	cellular communication network factor 1 [Source:MGI Symbol;Acc:MGI:95537]	10:24595442-24598683	protein_coding	1	ENSG00000118523	CCN2	13886	7608	13.3916	0.868	0.868	1.2e-05	0.000745618	yes	2	0	0	10746.4	7608	13886	7929	7467	7427	9042	16089	16526
2133	0.867	ENSMUSG00000019775	Rgs17	regulator of G-protein signaling 17 [Source:MGI Symbol;Acc:MGI:1927469]	10:5825663-5922400	protein_coding	1	ENSG00000091844	RGS17	327	597	8.85175	-0.867	0.867	0.000101278	0.0041881	yes	2	0	0	461.88	597	327	639	608	544	280	284	417
10422	0.866	ENSMUSG00000036661	Dennd3	DENN/MADD domain containing 3 [Source:MGI Symbol;Acc:MGI:2146009]	15:73512560-73572242	protein_coding	1	ENSG00000105339	DENND3	351	193	8.08746	0.866	0.866	0.00163902	0.035427	yes	2	0	0	272.2	193	351	169	168	243	265	398	391
7764	0.862	ENSMUSG00000030306	Tmtc1	transmembrane and tetratricopeptide repeat containing 1 [Source:MGI Symbol;Acc:MGI:3039590]	6:148232430-148444389	protein_coding	1	ENSG00000133687	TMTC1	905	498	9.4543	0.862	0.862	0.000110414	0.0044989	yes	2	0	0	701.83	498	905	445	388	662	919	982	815
6947	0.861	ENSMUSG00000028864	Hgf	hepatocyte growth factor [Source:MGI Symbol;Acc:MGI:96079]	5:16553495-16620152	protein_coding	1	ENSG00000019991	HGF	1256	692	9.92778	0.861	0.861	0.000296725	0.00976497	yes	2	0	0	974.27	692	1256	588	503	985	1153	1220	1396
13553	0.86	ENSMUSG00000045871	Slitrk6	SLIT and NTRK-like family, member 6 [Source:MGI Symbol;Acc:MGI:2443198]	14:110748580-110755149	protein_coding	1	ENSG00000184564	SLITRK6	515	284	8.64205	0.86	0.86	0.000598117	0.0170113	yes	2	0	0	399.56	284	515	244	260	348	530	627	389
6455	0.859	ENSMUSG00000028036	Ptgfr	prostaglandin F receptor [Source:MGI Symbol;Acc:MGI:97796]	3:151796502-151837630	protein_coding	1	ENSG00000122420	PTGFR	1727	952	10.3875	0.859	0.859	0.000124982	0.00499479	yes	2	0	0	1339.36	952	1727	1023	931	901	2401	1545	1234
10162	0.856	ENSMUSG00000035842	Ddx11	DEAD/H (Asp-Glu-Ala-Asp/His) box helicase 11 [Source:MGI Symbol;Acc:MGI:2443590]	17:66123520-66152174	protein_coding	1	ENSG00000013573	DDX11	316	175	7.93958	0.856	0.856	0.00212235	0.0433974	yes	2	0	0	245.27	175	316	197	151	177	225	368	354
3981	0.855	ENSMUSG00000022947	Cbr3	carbonyl reductase 3 [Source:MGI Symbol;Acc:MGI:1309992]	16:93683215-93690990	protein_coding	1	ENSG00000159231	CBR3	581	321	8.81698	0.855	0.855	0.000531355	0.0154269	yes	2	0	0	450.87	321	581	381	262	321	756	499	488
5518	0.854	ENSMUSG00000026389	Steap3	STEAP family member 3 [Source:MGI Symbol;Acc:MGI:1915678]	1:120190757-120272705	protein_coding	1	ENSG00000115107	STEAP3	14596	8076	13.4686	0.854	0.854	1.05e-06	9.25e-05	yes	2	0	0	11335.7	8076	14596	7140	9456	7631	17495	14924	11369
3510	0.852	ENSMUSG00000022150	Dab2	disabled 2, mitogen-responsive phosphoprotein [Source:MGI Symbol;Acc:MGI:109175]	15:6299788-6440712	protein_coding	1	ENSG00000153071	DAB2	5509	3051	12.0634	0.852	0.852	1.05e-07	1.22e-05	yes	2	0	0	4280.01	3051	5509	2618	3218	3317	5730	6240	4557
14327	0.852	ENSMUSG00000048644	Ctxn1	cortexin 1 [Source:MGI Symbol;Acc:MGI:88566]	8:4257660-4259274	protein_coding	1	ENSG00000178531	CTXN1	715	1291	9.97011	-0.852	0.852	7.06e-05	0.00307828	yes	2	0	0	1002.85	1291	715	1358	1419	1096	505	787	852
22452	0.852	ENSMUSG00000078566	Bnip3	BCL2/adenovirus E1B interacting protein 3 [Source:MGI Symbol;Acc:MGI:109326]	7:138890836-138909519	protein_coding	1	ENSG00000176171	BNIP3	1047	1889	10.5196	-0.852	0.852	4.89e-06	0.00035147	yes	2	0	0	1468.07	1889	1047	2375	1547	1745	1148	1031	961
6532	0.851	ENSMUSG00000028167	Bdh2	3-hydroxybutyrate dehydrogenase, type 2 [Source:MGI Symbol;Acc:MGI:1917022]	3:135281221-135304426	protein_coding	1	ENSG00000164039	BDH2	670	371	9.02375	0.851	0.851	1.32e-05	0.000807726	yes	2	0	0	520.49	371	670	357	344	413	746	686	577
7713	0.85	ENSMUSG00000030218	Mgp	matrix Gla protein [Source:MGI Symbol;Acc:MGI:96976]	6:136872435-136875823	protein_coding	1	ENSG00000111341	MGP	82197	45602	15.9635	0.85	0.85	1.9e-05	0.00108978	yes	2	0	0	63899.7	45602	82197	51688	49648	35470	58753	100323	87515
20459	0.85	ENSMUSG00000073490	Ifi207	interferon activated gene 207 [Source:MGI Symbol;Acc:MGI:2138302]	1:173723427-173741747	protein_coding	0	<none>	<none>	1707	947	10.374	0.85	0.85	0.000589942	0.0168634	yes	2	0	0	1327.09	947	1707	921	856	1064	2497	1145	1480
17918	0.848	ENSMUSG00000064337	mt-Rnr1	mitochondrially encoded 12S rRNA [Source:MGI Symbol;Acc:MGI:102493]	MT:70-1024	Mt_rRNA	0	<none>	<none>	19149	10638	13.8624	0.848	0.848	0.000189911	0.00701746	yes	2	0	0	14893.7	10638	19149	12170	12684	7061	21897	13455	22095
3826	0.846	ENSMUSG00000022676	Snai2	snail family zinc finger 2 [Source:MGI Symbol;Acc:MGI:1096393]	16:14705852-14709385	protein_coding	1	ENSG00000019549	SNAI2	282	507	8.62388	-0.846	0.846	0.000204104	0.00734641	yes	2	0	0	394.1	507	282	385	578	557	274	276	295
3105	0.843	ENSMUSG00000021453	Gadd45g	growth arrest and DNA-damage-inducible 45 gamma [Source:MGI Symbol;Acc:MGI:1346325]	13:51846678-51848468	protein_coding	1	ENSG00000130222	GADD45G	3697	2060	11.4911	0.843	0.843	0.000142642	0.00551581	yes	2	0	0	2878.3	2060	3697	2137	2138	1905	5276	2593	3221
2337	0.84	ENSMUSG00000020137	Thap2	THAP domain containing, apoptosis associated protein 2 [Source:MGI Symbol;Acc:MGI:1914066]	10:115368404-115384443	protein_coding	0	<none>	<none>	391	700	9.09144	-0.84	0.84	7.12e-05	0.00307828	yes	2	0	0	545.56	700	391	679	828	593	332	389	452
5780	0.84	ENSMUSG00000026826	Nr4a2	nuclear receptor subfamily 4, group A, member 2 [Source:MGI Symbol;Acc:MGI:1352456]	2:57106830-57124003	protein_coding	1	ENSG00000153234	NR4A2	1329	2377	10.8556	-0.84	0.84	0.00017589	0.00658698	yes	2	0	0	1853.35	2377	1329	2379	2612	2141	1656	836	1496
5685	0.827	ENSMUSG00000026669	Mcm10	minichromosome maintenance 10 replication initiation factor [Source:MGI Symbol;Acc:MGI:1917274]	2:4989714-5012791	protein_coding	1	ENSG00000065328	MCM10	266	150	7.70044	0.827	0.827	0.00138078	0.0314305	yes	2	0	0	207.96	150	266	134	176	140	246	270	283
9014	0.82	ENSMUSG00000032515	Csrnp1	cysteine-serine-rich nuclear protein 1 [Source:MGI Symbol;Acc:MGI:2387989]	9:119971163-119984658	protein_coding	1	ENSG00000144655	CSRNP1	3177	5605	12.1003	-0.82	0.82	2.27e-06	0.000185489	yes	2	0	0	4390.47	5605	3177	5712	5740	5362	3773	2356	3401
6161	0.817	ENSMUSG00000027506	Tpd52	tumor protein D52 [Source:MGI Symbol;Acc:MGI:107749]	3:8925593-9004723	protein_coding	1	ENSG00000076554	TPD52	469	826	9.33874	-0.817	0.817	0.000224692	0.00785958	yes	2	0	0	647.39	826	469	691	1029	759	372	521	514
10634	0.817	ENSMUSG00000037225	Fgf2	fibroblast growth factor 2 [Source:MGI Symbol;Acc:MGI:95516]	3:37348346-37410108	protein_coding	1	ENSG00000138685	FGF2	1008	572	9.62571	0.817	0.817	0.000467695	0.0139641	yes	2	0	0	789.88	572	1008	444	621	651	1321	918	785
9833	0.816	ENSMUSG00000034853	Acot11	acyl-CoA thioesterase 11 [Source:MGI Symbol;Acc:MGI:1913736]	4:106744555-106804998	protein_coding	1	ENSG00000162390	ACOT11	763	434	9.22521	0.816	0.816	5.5e-05	0.00253333	yes	2	0	0	598.14	434	763	407	367	527	681	817	790
15310	0.816	ENSMUSG00000052512	Nav2	neuron navigator 2 [Source:MGI Symbol;Acc:MGI:2183691]	7:48908716-49610090	protein_coding	1	ENSG00000166833	NAV2	337	595	8.86419	-0.816	0.816	0.00151615	0.033375	yes	2	0	0	465.86	595	337	651	527	607	237	464	310
2506	0.814	ENSMUSG00000020423	Btg2	B cell translocation gene 2, anti-proliferative [Source:MGI Symbol;Acc:MGI:108384]	1:134075170-134079120	protein_coding	1	ENSG00000159388	BTG2	1403	2465	10.9174	-0.814	0.814	5.8e-07	5.4e-05	yes	2	0	0	1933.6	2465	1403	2419	2432	2544	1666	1149	1393
3264	0.814	ENSMUSG00000021728	Emb	embigin [Source:MGI Symbol;Acc:MGI:95321]	13:117208536-117274415	protein_coding	1	ENSG00000170571	EMB	12573	7152	13.2677	0.814	0.814	0.000355038	0.011313	yes	2	0	0	9862.99	7152	12573	6658	5208	9591	14582	14371	8767
15769	0.813	ENSMUSG00000054619	Mettl7a1	methyltransferase like 7A1 [Source:MGI Symbol;Acc:MGI:1916523]	15:100304140-100328662	protein_coding	0	<none>	<none>	1750	996	10.4231	0.813	0.813	2.09e-05	0.00117009	yes	2	0	0	1373.08	996	1750	965	986	1037	2222	1675	1354
14704	0.811	ENSMUSG00000050103	Agmo	alkylglycerol monooxygenase [Source:MGI Symbol;Acc:MGI:2442495]	12:37241641-37582202	protein_coding	1	ENSG00000187546	AGMO	636	362	8.9629	0.811	0.811	0.000283848	0.00943024	yes	2	0	0	498.99	362	636	364	382	341	693	747	467
26975	0.809	ENSMUSG00000085069	Gm13111	predicted gene 13111 [Source:MGI Symbol;Acc:MGI:3651882]	4:154637576-154644724	antisense	0	<none>	<none>	423	242	8.37721	0.809	0.809	0.000627306	0.0175568	yes	2	0	0	332.51	242	423	298	217	211	374	469	426
10626	0.808	ENSMUSG00000037206	Islr	immunoglobulin superfamily containing leucine-rich repeat [Source:MGI Symbol;Acc:MGI:1349645]	9:58156268-58204306	protein_coding	1	ENSG00000129009	ISLR	13205	7543	13.3407	0.808	0.808	2.35e-06	0.000189071	yes	2	0	0	10374.1	7543	13205	7782	5750	9098	14373	13405	11836
899	0.807	ENSMUSG00000005803	Sqor	sulfide quinone oxidoreductase [Source:MGI Symbol;Acc:MGI:1929899]	2:122765237-122809569	protein_coding	0	<none>	<none>	1231	703	9.91737	0.807	0.807	0.000216519	0.00767722	yes	2	0	0	967.11	703	1231	642	695	773	1571	1255	867
13955	0.802	ENSMUSG00000047330	Kcne4	potassium voltage-gated channel, Isk-related subfamily, gene 4 [Source:MGI Symbol;Acc:MGI:1891125]	1:78816758-78820028	protein_coding	1	ENSG00000152049	KCNE4	764	438	9.23122	0.802	0.802	0.0014431	0.0324114	yes	2	0	0	601.03	438	764	526	332	457	1009	582	701
8071	0.798	ENSMUSG00000030867	Plk1	polo like kinase 1 [Source:MGI Symbol;Acc:MGI:97621]	7:122159439-122169873	protein_coding	1	ENSG00000166851	PLK1	766	441	9.23721	0.798	0.798	0.000195817	0.00715634	yes	2	0	0	603.39	441	766	511	404	407	655	686	957
10550	0.798	ENSMUSG00000036995	Asap3	ArfGAP with SH3 domain, ankyrin repeat and PH domain 3 [Source:MGI Symbol;Acc:MGI:2684986]	4:136206365-136245216	protein_coding	1	ENSG00000088280	ASAP3	1258	723	9.95201	0.798	0.798	0.000883274	0.0224729	yes	2	0	0	990.43	723	1258	691	551	928	1669	1049	1055
1271	0.796	ENSMUSG00000009739	Pou6f1	POU domain, class 6, transcription factor 1 [Source:MGI Symbol;Acc:MGI:102935]	15:100575318-100599984	protein_coding	1	ENSG00000184271	AC139768.1	1040	599	9.6786	0.796	0.796	1.51e-05	0.000907664	yes	2	0	0	819.18	599	1040	609	520	667	1176	1054	889
2276	0.795	ENSMUSG00000020044	Timp3	tissue inhibitor of metalloproteinase 3 [Source:MGI Symbol;Acc:MGI:98754]	10:86300372-86349506	protein_coding	1	ENSG00000100234	TIMP3	53301	92449	16.1531	-0.795	0.795	2.26e-05	0.0012421	yes	2	0	0	72875.2	92449	53301	82435	121434	73479	47524	49894	62486
1015	0.793	ENSMUSG00000006494	Pdk1	pyruvate dehydrogenase kinase, isoenzyme 1 [Source:MGI Symbol;Acc:MGI:1926119]	2:71873224-71903858	protein_coding	1	ENSG00000152256	PDK1	1029	1784	10.4579	-0.793	0.793	2.06e-07	2.18e-05	yes	2	0	0	1406.56	1784	1029	1946	1578	1829	945	1097	1045
686	0.785	ENSMUSG00000004266	Ptpn6	protein tyrosine phosphatase, non-receptor type 6 [Source:MGI Symbol;Acc:MGI:96055]	6:124720707-124738714	protein_coding	1	ENSG00000111679	PTPN6	222	382	8.2384	-0.785	0.785	0.00122256	0.0286656	yes	2	0	0	301.78	382	222	313	411	422	229	251	185
11092	0.785	ENSMUSG00000038351	Sgsm2	small G protein signaling modulator 2 [Source:MGI Symbol;Acc:MGI:2144695]	11:74849261-74897060	protein_coding	1	ENSG00000141258	SGSM2	2542	1474	10.9715	0.785	0.785	0.0010234	0.0251968	yes	2	0	0	2007.97	1474	2542	1210	1962	1251	3478	2186	1962
5037	0.783	ENSMUSG00000025422	Agap2	ArfGAP with GTPase domain, ankyrin repeat and PH domain 2 [Source:MGI Symbol;Acc:MGI:3580016]	10:127075284-127093169	protein_coding	1	ENSG00000135439	AGAP2	442	257	8.44915	0.783	0.783	0.000840408	0.0216802	yes	2	0	0	349.65	257	442	211	249	312	446	492	388
5988	0.783	ENSMUSG00000027230	Creb3l1	cAMP responsive element binding protein 3-like 1 [Source:MGI Symbol;Acc:MGI:1347062]	2:91982328-92024502	protein_coding	1	ENSG00000157613	CREB3L1	2544	1479	10.9741	0.783	0.783	0.000852458	0.0218894	yes	2	0	0	2011.37	1479	2544	1354	1362	1720	3231	2851	1550
16103	0.783	ENSMUSG00000056174	Col8a2	collagen, type VIII, alpha 2 [Source:MGI Symbol;Acc:MGI:88464]	4:126286793-126314330	protein_coding	1	ENSG00000171812	COL8A2	6860	3987	12.405	0.783	0.783	0.000971919	0.0241747	yes	2	0	0	5423.49	3987	6860	3923	3354	4685	4276	9688	6615
4323	0.78	ENSMUSG00000024140	Epas1	endothelial PAS domain protein 1 [Source:MGI Symbol;Acc:MGI:109169]	17:86753700-86833410	protein_coding	1	ENSG00000116016	EPAS1	2313	1347	10.8376	0.78	0.78	4.36e-05	0.00213031	yes	2	0	0	1830.1	1347	2313	1695	1008	1339	2478	2138	2323
8590	0.779	ENSMUSG00000031824	6430548M08Rik	RIKEN cDNA 6430548M08 gene [Source:MGI Symbol;Acc:MGI:2443793]	8:120114152-120165306	protein_coding	1	ENSG00000135709	KIAA0513	575	334	8.82814	0.779	0.779	0.000254981	0.00868968	yes	2	0	0	454.37	334	575	288	363	352	684	509	531
10320	0.776	ENSMUSG00000036334	Igsf10	immunoglobulin superfamily, member 10 [Source:MGI Symbol;Acc:MGI:1923481]	3:59316735-59344394	protein_coding	1	ENSG00000152580	IGSF10	6748	3940	12.3837	0.776	0.776	0.000241881	0.00829174	yes	2	0	0	5344.17	3940	6748	3592	2731	5498	6281	7129	6834
375	0.775	ENSMUSG00000002083	Bbc3	BCL2 binding component 3 [Source:MGI Symbol;Acc:MGI:2181667]	7:16308393-16318205	protein_coding	0	<none>	<none>	433	741	9.19722	-0.775	0.775	1.99e-05	0.00112647	yes	2	0	0	587.21	741	433	706	839	678	462	421	417
5286	0.775	ENSMUSG00000025969	Nrp2	neuropilin 2 [Source:MGI Symbol;Acc:MGI:1100492]	1:62703285-62818695	protein_coding	1	ENSG00000118257	NRP2	6309	10795	13.062	-0.775	0.775	2.51e-06	0.000199339	yes	2	0	0	8552.13	10795	6309	9468	13128	9789	5674	5931	7322
15976	0.775	ENSMUSG00000055612	Cdca7	cell division cycle associated 7 [Source:MGI Symbol;Acc:MGI:1914203]	2:72476159-72486893	protein_coding	1	ENSG00000144354	CDCA7	658	385	9.02652	0.775	0.775	0.000117664	0.00475939	yes	2	0	0	521.46	385	658	382	426	347	608	590	777
1668	0.773	ENSMUSG00000015882	Lcorl	ligand dependent nuclear receptor corepressor-like [Source:MGI Symbol;Acc:MGI:2651932]	5:45697181-45857615	protein_coding	1	ENSG00000178177	LCORL	236	403	8.31967	-0.773	0.773	0.00051291	0.0150222	yes	2	0	0	319.42	403	236	379	386	444	262	203	243
2275	0.769	ENSMUSG00000020042	Btbd11	BTB (POZ) domain containing 11 [Source:MGI Symbol;Acc:MGI:1921257]	10:85386814-85660292	protein_coding	1	ENSG00000151136	BTBD11	398	233	8.3015	0.769	0.769	0.000389381	0.0121385	yes	2	0	0	315.76	233	398	210	260	230	383	383	428
6407	0.763	ENSMUSG00000027962	Vcam1	vascular cell adhesion molecule 1 [Source:MGI Symbol;Acc:MGI:98926]	3:116109949-116129688	protein_coding	1	ENSG00000162692	VCAM1	18944	32141	14.6406	-0.763	0.763	9.93e-06	0.000639801	yes	2	0	0	25542.6	32141	18944	33907	27034	35483	22045	14523	20264
11306	0.762	ENSMUSG00000038843	Gcnt1	glucosaminyl (N-acetyl) transferase 1, core 2 [Source:MGI Symbol;Acc:MGI:95676]	19:17326141-17372844	protein_coding	1	ENSG00000187210	GCNT1	399	677	9.07146	-0.762	0.762	0.002036	0.0422541	yes	2	0	0	537.94	677	399	608	864	558	505	382	311
1813	0.761	ENSMUSG00000017499	Cdc6	cell division cycle 6 [Source:MGI Symbol;Acc:MGI:1345150]	11:98907801-98923940	protein_coding	1	ENSG00000094804	CDC6	318	188	7.98299	0.761	0.761	0.00115459	0.0276058	yes	2	0	0	252.96	188	318	183	213	167	309	331	314
4742	0.76	ENSMUSG00000024899	Papss2	3'-phosphoadenosine 5'-phosphosulfate synthase 2 [Source:MGI Symbol;Acc:MGI:1330223]	19:32595790-32667187	protein_coding	1	ENSG00000198682	PAPSS2	1820	1075	10.4993	0.76	0.76	0.000164173	0.00618993	yes	2	0	0	1447.78	1075	1820	976	936	1314	1985	2089	1387
6443	0.758	ENSMUSG00000028019	Pdgfc	platelet-derived growth factor, C polypeptide [Source:MGI Symbol;Acc:MGI:1859631]	3:81036416-81214040	protein_coding	1	ENSG00000145431	PDGFC	1749	2958	11.2006	-0.758	0.758	0.000415605	0.0128023	yes	2	0	0	2353.49	2958	1749	3511	2219	3143	1402	1567	2278
20839	0.758	ENSMUSG00000074480	Mex3a	mex3 RNA binding family member A [Source:MGI Symbol;Acc:MGI:1919890]	3:88532395-88541396	protein_coding	1	ENSG00000254726	MEX3A	1681	2844	11.1437	-0.758	0.758	3.06e-06	0.000237918	yes	2	0	0	2262.28	2844	1681	3115	2457	2959	1569	1504	1969
3792	0.757	ENSMUSG00000022610	Mapk12	mitogen-activated protein kinase 12 [Source:MGI Symbol;Acc:MGI:1353438]	15:89130584-89140703	protein_coding	1	ENSG00000188130	MAPK12	448	265	8.47776	0.757	0.757	0.000671134	0.018343	yes	2	0	0	355.98	265	448	234	280	280	524	436	383
15739	0.757	ENSMUSG00000054474	Thnsl2	threonine synthase-like 2 (bacterial) [Source:MGI Symbol;Acc:MGI:3041254]	6:71128166-71144439	protein_coding	1	ENSG00000144115	THNSL2	333	197	8.04985	0.757	0.757	0.00135239	0.0309157	yes	2	0	0	265.27	197	333	184	190	218	356	359	285
131	0.755	ENSMUSG00000000753	Serpinf1	serine (or cysteine) peptidase inhibitor, clade F, member 1 [Source:MGI Symbol;Acc:MGI:108080]	11:75409769-75422701	protein_coding	1	ENSG00000132386	SERPINF1	64511	38234	15.6487	0.755	0.755	2.72e-07	2.77e-05	yes	2	0	0	51372.3	38234	64511	39351	31717	43633	66870	68845	57818
8164	0.754	ENSMUSG00000031099	Smarca1	SWI/SNF related, matrix associated, actin dependent regulator of chromatin, subfamily a, member 1 [Source:MGI Symbol;Acc:MGI:1935127]	X:47809368-47892974	protein_coding	1	ENSG00000102038	SMARCA1	759	450	9.2396	0.754	0.754	9.03e-05	0.00380147	yes	2	0	0	604.93	450	759	522	421	408	852	752	674
24270	0.753	ENSMUSG00000081895	Rpl17-ps10	ribosomal protein L17, pseudogene 10 [Source:MGI Symbol;Acc:MGI:3642871]	7:72648757-72649311	processed_pseudogene	0	<none>	<none>	340	572	8.83289	-0.753	0.753	0.000600219	0.0170113	yes	2	0	0	456.13	572	340	707	518	492	379	330	310
2843	0.752	ENSMUSG00000020950	Foxg1	forkhead box G1 [Source:MGI Symbol;Acc:MGI:1347464]	12:49382660-49386861	protein_coding	0	<none>	<none>	1412	2377	10.8876	-0.752	0.752	4.85e-05	0.00228826	yes	2	0	0	1894.22	2377	1412	1969	2293	2869	1667	1367	1201
7371	0.749	ENSMUSG00000029552	Tes	testis derived transcript [Source:MGI Symbol;Acc:MGI:105081]	6:17065149-17105828	protein_coding	0	<none>	<none>	2410	4051	11.6575	-0.749	0.749	1.2e-06	0.000104562	yes	2	0	0	3230.52	4051	2410	4522	3417	4215	2171	2679	2380
17381	0.748	ENSMUSG00000062070	Pgk1	phosphoglycerate kinase 1 [Source:MGI Symbol;Acc:MGI:97555]	X:106187100-106203699	protein_coding	1	ENSG00000102144	PGK1	6876	11546	13.1691	-0.748	0.748	0.000576409	0.0165592	yes	2	0	0	9210.88	11546	6876	16122	8763	9752	5611	6772	8246
20870	0.746	ENSMUSG00000074578	Zfas1	zinc finger, NFX1-type containing 1, antisense RNA 1 [Source:MGI Symbol;Acc:MGI:1916199]	2:167062934-167065862	processed_transcript	0	<none>	<none>	537	901	9.48985	-0.746	0.746	0.000242309	0.00829174	yes	2	0	0	719.23	901	537	1110	886	708	543	570	499
7646	0.743	ENSMUSG00000030103	Bhlhe40	basic helix-loop-helix family, member e40 [Source:MGI Symbol;Acc:MGI:1097714]	6:108660629-108666925	protein_coding	1	ENSG00000134107	BHLHE40	3254	5445	12.0866	-0.743	0.743	7.15e-05	0.00307862	yes	2	0	0	4349.37	5445	3254	6527	4534	5273	3182	2587	3993
11899	0.743	ENSMUSG00000040428	Plekha4	pleckstrin homology domain containing, family A (phosphoinositide binding specific) member 4 [Source:MGI Symbol;Acc:MGI:1916467]	7:45526330-45554229	protein_coding	1	ENSG00000105559	PLEKHA4	2796	1670	11.1248	0.743	0.743	5.91e-06	0.000406289	yes	2	0	0	2232.9	1670	2796	1373	1955	1682	2530	2993	2864
9917	0.741	ENSMUSG00000035109	Shc4	SHC (Src homology 2 domain containing) family, member 4 [Source:MGI Symbol;Acc:MGI:2655364]	2:125627447-125724148	protein_coding	1	ENSG00000185634	SHC4	552	330	8.78463	0.741	0.741	0.00203001	0.0421821	yes	2	0	0	441.28	330	552	330	337	324	385	678	593
15323	0.741	ENSMUSG00000052560	Cpne8	copine VIII [Source:MGI Symbol;Acc:MGI:1914121]	15:90487482-90679432	protein_coding	1	ENSG00000139117	CPNE8	791	473	9.30378	0.741	0.741	0.000271776	0.00913135	yes	2	0	0	632.14	473	791	435	413	572	894	683	796
9108	0.74	ENSMUSG00000032717	Mdfi	MyoD family inhibitor [Source:MGI Symbol;Acc:MGI:107687]	17:47815328-47834691	protein_coding	1	ENSG00000112559	MDFI	726	435	9.18115	0.74	0.74	0.000192107	0.00706725	yes	2	0	0	580.21	435	726	524	372	409	734	775	668
17953	0.736	ENSMUSG00000064373	Selenop	selenoprotein P [Source:MGI Symbol;Acc:MGI:894288]	15:3268547-3280508	protein_coding	1	ENSG00000250722	SELENOP	23435	14074	14.1949	0.736	0.736	0.000145029	0.00559468	yes	2	0	0	18754.9	14074	23435	13956	12936	15331	31639	21293	17373
2874	0.734	ENSMUSG00000021025	Nfkbia	nuclear factor of kappa light polypeptide gene enhancer in B cells inhibitor, alpha [Source:MGI Symbol;Acc:MGI:104741]	12:55489410-55492647	protein_coding	1	ENSG00000100906	NFKBIA	11044	18368	13.8441	-0.734	0.734	0.000189298	0.00701032	yes	2	0	0	14705.8	18368	11044	19330	17935	17838	14142	7390	11600
3726	0.734	ENSMUSG00000022508	Bcl6	B cell leukemia/lymphoma 6 [Source:MGI Symbol;Acc:MGI:107187]	16:23965052-23988852	protein_coding	1	ENSG00000113916	BCL6	1180	1962	10.6175	-0.734	0.734	0.00120584	0.0283432	yes	2	0	0	1571.06	1962	1180	2256	1809	1820	1643	836	1062
14958	0.734	ENSMUSG00000051048	P4ha3	procollagen-proline, 2-oxoglutarate 4-dioxygenase (proline 4-hydroxylase), alpha polypeptide III [Source:MGI Symbol;Acc:MGI:2444049]	7:100285520-100319699	protein_coding	1	ENSG00000149380	P4HA3	2120	3526	11.463	-0.734	0.734	0.000850211	0.0218654	yes	2	0	0	2823.03	3526	2120	3913	2788	3878	1498	2021	2841
19958	0.734	ENSMUSG00000071064	Zfp827	zinc finger protein 827 [Source:MGI Symbol;Acc:MGI:2444807]	8:79028437-79193766	protein_coding	1	ENSG00000151612	ZNF827	816	1358	10.0861	-0.734	0.734	7.65e-05	0.00328413	yes	2	0	0	1087.02	1358	816	1558	1068	1447	880	838	730
3112	0.728	ENSMUSG00000021466	Ptch1	patched 1 [Source:MGI Symbol;Acc:MGI:105373]	13:63508328-63573598	protein_coding	1	ENSG00000185920	PTCH1	832	502	9.38154	0.728	0.728	6.64e-05	0.00291337	yes	2	0	0	667.22	502	832	521	448	538	945	809	742
9303	0.728	ENSMUSG00000033307	Mif	macrophage migration inhibitory factor (glycosylation-inhibiting factor) [Source:MGI Symbol;Acc:MGI:96982]	10:75859353-75860240	protein_coding	1	ENSG00000240972	MIF	984	1630	10.352	-0.728	0.728	0.00194801	0.0407322	yes	2	0	0	1306.83	1630	984	2330	1303	1256	880	1131	941
7542	0.727	ENSMUSG00000029838	Ptn	pleiotrophin [Source:MGI Symbol;Acc:MGI:97804]	6:36714929-36810220	protein_coding	1	ENSG00000105894	PTN	2999	1811	11.2318	0.727	0.727	3.88e-05	0.00193529	yes	2	0	0	2404.9	1811	2999	1375	1981	2077	2689	3146	3161
8412	0.727	ENSMUSG00000031530	Dusp4	dual specificity phosphatase 4 [Source:MGI Symbol;Acc:MGI:2442191]	8:34807297-34819894	protein_coding	1	ENSG00000120875	DUSP4	579	959	9.58684	-0.727	0.727	0.00150005	0.0332426	yes	2	0	0	769.16	959	579	1287	726	864	588	507	643
6338	0.726	ENSMUSG00000027848	Olfml3	olfactomedin-like 3 [Source:MGI Symbol;Acc:MGI:1914877]	3:103722222-103738001	protein_coding	1	ENSG00000116774	OLFML3	12118	7327	13.2471	0.726	0.726	9.63e-05	0.00402386	yes	2	0	0	9722.44	7327	12118	7499	5346	9135	10615	13547	12193
75	0.725	ENSMUSG00000000392	Fap	fibroblast activation protein [Source:MGI Symbol;Acc:MGI:109608]	2:62500943-62574075	protein_coding	1	ENSG00000078098	FAP	2863	1732	11.1658	0.725	0.725	0.000222609	0.00784309	yes	2	0	0	2297.58	1732	2863	1800	1314	2083	3330	2327	2932
20805	0.724	ENSMUSG00000074415	3110039I08Rik	RIKEN cDNA 3110039I08 gene [Source:MGI Symbol;Acc:MGI:1920394]	9:41327077-41716994	processed_transcript	0	<none>	<none>	483	796	9.3208	-0.724	0.724	0.000139914	0.00544782	yes	2	0	0	639.28	796	483	789	770	829	550	391	507
55124	0.724	ENSMUSG00000117975	Itprip	Mus musculus inositol 1,4,5-triphosphate receptor interacting protein (Itprip), transcript variant 2, mRNA. [Source:RefSeq mRNA;Acc:NM_001362458]	19:47894602-47919299	protein_coding	1	ENSG00000148841	ITPRIP	1040	1719	10.4299	-0.724	0.724	1.34e-05	0.000814288	yes	2	0	0	1379.63	1719	1040	1945	1645	1567	925	996	1200
11413	0.722	ENSMUSG00000039126	Prune2	prune homolog 2 [Source:MGI Symbol;Acc:MGI:1925004]	19:16956118-17223932	protein_coding	1	ENSG00000106772	PRUNE2	1852	3054	11.2603	-0.722	0.722	5.56e-07	5.24e-05	yes	2	0	0	2452.79	3054	1852	2761	3184	3217	1630	1998	1927
18955	0.722	ENSMUSG00000066191	Anks6	ankyrin repeat and sterile alpha motif domain containing 6 [Source:MGI Symbol;Acc:MGI:1922941]	4:47015669-47057427	protein_coding	1	ENSG00000165138	ANKS6	1175	712	9.88188	0.722	0.722	0.00125313	0.0291261	yes	2	0	0	943.49	712	1175	509	709	919	1354	1158	1012
12371	0.718	ENSMUSG00000041797	Abca9	ATP-binding cassette, sub-family A (ABC1), member 9 [Source:MGI Symbol;Acc:MGI:2386796]	11:110100749-110168196	protein_coding	1	ENSG00000154258	ABCA9	2654	1613	11.059	0.718	0.718	0.00167681	0.0360376	yes	2	0	0	2133.58	1613	2654	1107	1433	2299	2923	2642	2396
231	0.717	ENSMUSG00000001300	Efnb2	ephrin B2 [Source:MGI Symbol;Acc:MGI:105097]	8:8617434-8661242	protein_coding	1	ENSG00000125266	EFNB2	752	1234	9.95565	-0.717	0.717	0.000768876	0.0202103	yes	2	0	0	993.28	1234	752	1103	1309	1291	942	533	780
4843	0.717	ENSMUSG00000025059	Gk	glycerol kinase [Source:MGI Symbol;Acc:MGI:106594]	X:85701937-85776819	protein_coding	0	<none>	<none>	329	200	8.04712	0.717	0.717	0.00229793	0.0462501	yes	2	0	0	264.58	200	329	222	186	192	353	285	349
12081	0.711	ENSMUSG00000040857	Erf	Ets2 repressor factor [Source:MGI Symbol;Acc:MGI:109637]	7:25242561-25250761	protein_coding	1	ENSG00000105722	ERF	3001	4914	11.9504	-0.711	0.711	3.38e-07	3.38e-05	yes	2	0	0	3957.47	4914	3001	5054	5093	4594	2750	2803	3450
5233	0.71	ENSMUSG00000025880	Smad7	SMAD family member 7 [Source:MGI Symbol;Acc:MGI:1100518]	18:75367529-75395935	protein_coding	1	ENSG00000101665	SMAD7	1912	3126	11.2986	-0.71	0.71	0.000664524	0.0182744	yes	2	0	0	2519.35	3126	1912	3293	3108	2978	2539	1303	1894
30674	0.706	ENSMUSG00000089774	Slc5a3	solute carrier family 5 (inositol transporters), member 3 [Source:MGI Symbol;Acc:MGI:1858226]	16:92058322-92087473	protein_coding	1	ENSG00000198743	SLC5A3	2456	1506	10.952	0.706	0.706	1.84e-05	0.00105943	yes	2	0	0	1980.95	1506	2456	1561	1456	1501	2426	2932	2009
4693	0.705	ENSMUSG00000024810	Il33	interleukin 33 [Source:MGI Symbol;Acc:MGI:1924375]	19:29925114-29960718	protein_coding	1	ENSG00000137033	IL33	14613	8964	13.5251	0.705	0.705	0.000468402	0.0139641	yes	2	0	0	11788.4	8964	14613	8761	7607	10523	19204	14079	10556
12404	0.705	ENSMUSG00000041911	Dlx1	distal-less homeobox 1 [Source:MGI Symbol;Acc:MGI:94901]	2:71528113-71533981	protein_coding	1	ENSG00000144355	DLX1	325	531	8.74147	-0.705	0.705	0.00026483	0.00897029	yes	2	0	0	428.1	531	325	571	533	488	332	344	300
3039	0.704	ENSMUSG00000021318	Gli3	GLI-Kruppel family member GLI3 [Source:MGI Symbol;Acc:MGI:95729]	13:15463235-15730026	protein_coding	1	ENSG00000106571	GLI3	1278	2083	10.7147	-0.704	0.704	3.34e-05	0.00172913	yes	2	0	0	1680.46	2083	1278	2018	1732	2498	1231	1217	1386
14812	0.703	ENSMUSG00000050530	Fam171a1	family with sequence similarity 171, member A1 [Source:MGI Symbol;Acc:MGI:2442917]	2:3114224-3227806	protein_coding	1	ENSG00000148468	FAM171A1	3407	5546	12.1282	-0.703	0.703	6.62e-08	8.17e-06	yes	2	0	0	4476.46	5546	3407	6153	4936	5549	3381	3441	3399
8135	0.702	ENSMUSG00000031016	Wee1	WEE 1 homolog 1 (S. pombe) [Source:MGI Symbol;Acc:MGI:103075]	7:110122046-110143286	protein_coding	1	ENSG00000166483	WEE1	852	1385	10.1273	-0.702	0.702	9.52e-07	8.53e-05	yes	2	0	0	1118.64	1385	852	1391	1391	1374	881	790	884
1755	0.698	ENSMUSG00000016946	Kctd5	potassium channel tetramerisation domain containing 5 [Source:MGI Symbol;Acc:MGI:1916509]	17:24047734-24073485	protein_coding	1	ENSG00000167977	KCTD5	1502	2437	10.9436	-0.698	0.698	1.16e-05	0.000720714	yes	2	0	0	1969.42	2437	1502	2721	2353	2238	1336	1747	1422
10763	0.697	ENSMUSG00000037568	Vash2	vasohibin 2 [Source:MGI Symbol;Acc:MGI:2444826]	1:190947646-190979296	protein_coding	1	ENSG00000143494	VASH2	549	890	9.49085	-0.697	0.697	4.73e-05	0.0022603	yes	2	0	0	719.43	890	549	964	770	936	544	557	545
265	0.696	ENSMUSG00000001506	Col1a1	collagen, type I, alpha 1 [Source:MGI Symbol;Acc:MGI:88467]	11:94936224-94953042	protein_coding	1	ENSG00000108821	COL1A1	832493	513830	19.3606	0.696	0.696	0.00150368	0.0332787	yes	2	0	0	673162	513830	832493	527699	339701	674091	916662	942884	637934
1906	0.696	ENSMUSG00000018334	Ksr1	kinase suppressor of ras 1 [Source:MGI Symbol;Acc:MGI:105051]	11:79013440-79146407	protein_coding	1	ENSG00000141068	KSR1	1581	976	10.3202	0.696	0.696	0.000382527	0.0119827	yes	2	0	0	1278.48	976	1581	1073	881	973	2042	1340	1361
6812	0.694	ENSMUSG00000028645	Slc2a1	solute carrier family 2 (facilitated glucose transporter), member 1 [Source:MGI Symbol;Acc:MGI:95755]	4:119108711-119137983	protein_coding	1	ENSG00000117394	SLC2A1	1770	2864	11.178	-0.694	0.694	0.000420535	0.0129065	yes	2	0	0	2317.54	2864	1770	3635	2181	2777	1491	1985	1835
9830	0.686	ENSMUSG00000034845	Plvap	plasmalemma vesicle associated protein [Source:MGI Symbol;Acc:MGI:1890497]	8:71497765-71511752	protein_coding	1	ENSG00000130300	PLVAP	2031	1263	10.6856	0.686	0.686	0.000195329	0.0071542	yes	2	0	0	1646.93	1263	2031	1203	1442	1143	1587	2102	2405
6323	0.685	ENSMUSG00000027820	Mme	membrane metallo endopeptidase [Source:MGI Symbol;Acc:MGI:97004]	3:63241537-63386030	protein_coding	1	ENSG00000196549	MME	4025	2503	11.6724	0.685	0.685	1.62e-05	0.000959727	yes	2	0	0	3264.06	2503	4025	2062	2507	2940	4101	3673	4301
841	0.679	ENSMUSG00000005410	Mcm5	minichromosome maintenance complex component 5 [Source:MGI Symbol;Acc:MGI:103197]	8:75109569-75128439	protein_coding	1	ENSG00000100297	MCM5	1877	1173	10.5746	0.679	0.679	0.000424731	0.0129636	yes	2	0	0	1524.93	1173	1877	1249	1002	1269	1414	2013	2203
4259	0.677	ENSMUSG00000024042	Sik1	salt inducible kinase 1 [Source:MGI Symbol;Acc:MGI:104754]	17:31844250-31855804	protein_coding	0	<none>	<none>	3025	4836	11.9405	-0.677	0.677	6.24e-05	0.00277337	yes	2	0	0	3930.78	4836	3025	4632	4912	4963	3563	2291	3222
3431	0.676	ENSMUSG00000022018	Rgcc	regulator of cell cycle [Source:MGI Symbol;Acc:MGI:1913464]	14:79288756-79301645	protein_coding	1	ENSG00000102760	RGCC	1020	638	9.69523	0.676	0.676	3.52e-05	0.00179518	yes	2	0	0	828.97	638	1020	697	623	595	938	1019	1102
7897	0.675	ENSMUSG00000030560	Ctsc	cathepsin C [Source:MGI Symbol;Acc:MGI:109553]	7:88278085-88310888	protein_coding	1	ENSG00000109861	CTSC	772	1232	9.96867	-0.675	0.675	0.000205898	0.00737138	yes	2	0	0	1002.3	1232	772	1114	1312	1271	817	881	618
8865	0.674	ENSMUSG00000032291	Crabp1	cellular retinoic acid binding protein I [Source:MGI Symbol;Acc:MGI:88490]	9:54764748-54773110	protein_coding	1	ENSG00000166426	CRABP1	23070	14457	14.1956	0.674	0.674	4.57e-06	0.000334315	yes	2	0	0	18763.1	14457	23070	11829	15309	16232	21088	24624	23497
9214	0.673	ENSMUSG00000033016	Nfatc1	nuclear factor of activated T cells, cytoplasmic, calcineurin dependent 1 [Source:MGI Symbol;Acc:MGI:102469]	18:80606205-80713071	protein_coding	1	ENSG00000131196	NFATC1	785	1251	9.99152	-0.673	0.673	0.000440785	0.0133558	yes	2	0	0	1018.35	1251	785	1415	1199	1140	789	625	942
11597	0.673	ENSMUSG00000039621	Prex1	phosphatidylinositol-3,4,5-trisphosphate-dependent Rac exchange factor 1 [Source:MGI Symbol;Acc:MGI:3040696]	2:166566342-166713832	protein_coding	1	ENSG00000124126	PREX1	1935	1214	10.6207	0.673	0.673	0.000180062	0.00672256	yes	2	0	0	1574.71	1214	1935	1359	1079	1204	1546	2282	1977
14653	0.673	ENSMUSG00000049907	Rasl11b	RAS-like, family 11, member B [Source:MGI Symbol;Acc:MGI:1916189]	5:74195286-74199481	protein_coding	1	ENSG00000128045	RASL11B	1272	798	10.0154	0.673	0.673	0.00149826	0.0332426	yes	2	0	0	1035.06	798	1272	1048	577	769	1277	1242	1297
3816	0.672	ENSMUSG00000022661	Cd200	CD200 antigen [Source:MGI Symbol;Acc:MGI:1196990]	16:45382135-45409053	protein_coding	1	ENSG00000091972	CD200	1499	941	10.2527	0.672	0.672	5.17e-05	0.00241376	yes	2	0	0	1220.26	941	1499	1046	838	940	1390	1718	1389
7475	0.672	ENSMUSG00000029710	Ephb4	Eph receptor B4 [Source:MGI Symbol;Acc:MGI:104757]	5:137350109-137378669	protein_coding	1	ENSG00000196411	EPHB4	1554	976	10.3049	0.672	0.672	0.000294484	0.00971799	yes	2	0	0	1264.79	976	1554	1023	797	1107	1586	1777	1298
5410	0.671	ENSMUSG00000026193	Fn1	fibronectin 1 [Source:MGI Symbol;Acc:MGI:95566]	1:71585520-71653200	protein_coding	1	ENSG00000115414	FN1	298083	474685	18.5597	-0.671	0.671	7.73e-08	9.27e-06	yes	2	0	0	386384	474685	298083	466821	514160	443075	325134	268918	300197
6266	0.671	ENSMUSG00000027698	Nceh1	neutral cholesterol ester hydrolase 1 [Source:MGI Symbol;Acc:MGI:2443191]	3:27182965-27284608	protein_coding	1	ENSG00000144959	NCEH1	1217	763	9.95128	0.671	0.671	0.00074303	0.0197603	yes	2	0	0	990.05	763	1217	604	983	703	1236	1252	1162
20948	0.669	ENSMUSG00000074793	Hspa12b	heat shock protein 12B [Source:MGI Symbol;Acc:MGI:1919880]	2:131127280-131146321	protein_coding	1	ENSG00000132622	HSPA12B	980	616	9.64024	0.669	0.669	0.000685488	0.0186053	yes	2	0	0	798.2	616	980	588	727	532	1166	916	859
4316	0.667	ENSMUSG00000024130	Abca3	ATP-binding cassette, sub-family A (ABC1), member 3 [Source:MGI Symbol;Acc:MGI:1351617]	17:24351950-24410201	protein_coding	1	ENSG00000167972	ABCA3	1273	801	10.0182	0.667	0.667	0.000446647	0.0134357	yes	2	0	0	1037.27	801	1273	758	882	764	1497	1337	985
9557	0.665	ENSMUSG00000034118	Tpst1	protein-tyrosine sulfotransferase 1 [Source:MGI Symbol;Acc:MGI:1298231]	5:130073326-130135729	protein_coding	1	ENSG00000169902	TPST1	4202	2651	11.7425	0.665	0.665	5.53e-05	0.00253817	yes	2	0	0	3426.52	2651	4202	2378	2788	2786	5016	4181	3410
840	0.662	ENSMUSG00000005397	Nid1	nidogen 1 [Source:MGI Symbol;Acc:MGI:97342]	13:13437551-13512269	protein_coding	1	ENSG00000116962	NID1	60912	38484	15.6009	0.662	0.662	0.000785133	0.020491	yes	2	0	0	49697.5	38484	60912	38602	30776	46073	77784	59373	45578
9232	0.662	ENSMUSG00000033060	Lmo7	LIM domain only 7 [Source:MGI Symbol;Acc:MGI:1353586]	14:101729957-101934710	protein_coding	1	ENSG00000136153	LMO7	4089	2585	11.7043	0.662	0.662	0.00139347	0.0315519	yes	2	0	0	3336.51	2585	4089	2291	3021	2442	4428	5050	2788
12413	0.662	ENSMUSG00000041936	Agrn	agrin [Source:MGI Symbol;Acc:MGI:87961]	4:156165290-156197488	protein_coding	1	ENSG00000188157	AGRN	11404	18039	13.8456	-0.662	0.662	0.000804353	0.0209446	yes	2	0	0	14721.1	18039	11404	15595	22799	15723	8468	13731	12012
5215	0.66	ENSMUSG00000025854	Fam20c	family with sequence similarity 20, member C [Source:MGI Symbol;Acc:MGI:2136853]	5:138754514-138810077	protein_coding	1	ENSG00000177706	FAM20C	1249	791	9.99435	0.66	0.66	3.75e-05	0.00188921	yes	2	0	0	1020.12	791	1249	794	725	855	1112	1301	1334
15487	0.659	ENSMUSG00000053332	Gas5	growth arrest specific 5 [Source:MGI Symbol;Acc:MGI:95659]	1:161034422-161038539	processed_transcript	0	<none>	<none>	2246	3547	11.5001	-0.659	0.659	4.73e-05	0.0022603	yes	2	0	0	2896.69	3547	2246	4348	3246	3047	2129	2332	2278
10015	0.655	ENSMUSG00000035376	Hacd2	3-hydroxyacyl-CoA dehydratase 2 [Source:MGI Symbol;Acc:MGI:1918007]	16:35022428-35109177	protein_coding	1	ENSG00000206527	HACD2	3009	1911	11.2644	0.655	0.655	0.000155523	0.00593089	yes	2	0	0	2460.07	1911	3009	1921	1805	2008	2874	3736	2417
104	0.652	ENSMUSG00000000594	Gm2a	GM2 ganglioside activator protein [Source:MGI Symbol;Acc:MGI:95762]	11:55098115-55113029	protein_coding	1	ENSG00000196743	GM2A	2007	1277	10.6812	0.652	0.652	0.00037273	0.0117643	yes	2	0	0	1641.76	1277	2007	1043	1329	1459	1881	2397	1742
1765	0.652	ENSMUSG00000017009	Sdc4	syndecan 4 [Source:MGI Symbol;Acc:MGI:1349164]	2:164424247-164443887	protein_coding	1	ENSG00000124145	SDC4	6367	10006	12.999	-0.652	0.652	1.25e-07	1.4e-05	yes	2	0	0	8186.56	10006	6367	10383	10114	9521	5984	6072	7046
7104	0.649	ENSMUSG00000029119	Man2b2	mannosidase 2, alpha B2 [Source:MGI Symbol;Acc:MGI:1195262]	5:36806921-36830653	protein_coding	1	ENSG00000013288	MAN2B2	11308	7211	13.1767	0.649	0.649	0.00010364	0.00424738	yes	2	0	0	9259.15	7211	11308	5816	7679	8137	11239	13130	9554
7858	0.649	ENSMUSG00000030498	Gas2	growth arrest specific 2 [Source:MGI Symbol;Acc:MGI:95657]	7:51862015-51994975	protein_coding	1	ENSG00000148935	GAS2	675	1058	9.75906	-0.649	0.649	8.59e-05	0.00366146	yes	2	0	0	866.46	1058	675	1000	969	1205	658	661	706
15707	0.649	ENSMUSG00000054364	Rhob	ras homolog family member B [Source:MGI Symbol;Acc:MGI:107949]	12:8497661-8500009	protein_coding	1	ENSG00000143878	RHOB	7227	11332	13.1798	-0.649	0.649	6.62e-05	0.00291256	yes	2	0	0	9279.62	11332	7227	12276	12834	8887	6623	6945	8113
2537	0.647	ENSMUSG00000020467	Efemp1	epidermal growth factor-containing fibulin-like extracellular matrix protein 1 [Source:MGI Symbol;Acc:MGI:1339998]	11:28853204-28926743	protein_coding	1	ENSG00000115380	EFEMP1	14048	8971	13.4905	0.647	0.647	0.00205447	0.0424785	yes	2	0	0	11509.5	8971	14048	7171	10862	8880	19026	12250	10868
5258	0.647	ENSMUSG00000025927	Tfap2b	transcription factor AP-2 beta [Source:MGI Symbol;Acc:MGI:104672]	1:19208914-19238576	protein_coding	1	ENSG00000008196	TFAP2B	3955	6194	12.309	-0.647	0.647	1.09e-05	0.000691899	yes	2	0	0	5074.31	6194	3955	5179	7020	6383	3650	4081	4134
45309	0.645	ENSMUSG00000107476	Zfp862-ps	zinc finger protein 862, pseudogene [Source:MGI Symbol;Acc:MGI:1889827]	6:48504337-48534832	transcribed_unitary_pseudogene	0	<none>	<none>	636	408	9.02791	0.645	0.645	0.00108348	0.0262069	yes	2	0	0	521.93	408	636	387	399	437	524	694	691
402	0.644	ENSMUSG00000002274	Metrn	meteorin, glial cell differentiation regulator [Source:MGI Symbol;Acc:MGI:1917333]	17:25793221-25797136	protein_coding	1	ENSG00000103260	METRN	538	839	9.42731	-0.644	0.644	0.000430085	0.013103	yes	2	0	0	688.56	839	538	862	921	735	610	511	492
19660	0.644	ENSMUSG00000070056	Mfhas1	malignant fibrous histiocytoma amplified sequence 1 [Source:MGI Symbol;Acc:MGI:1098644]	8:35587798-35679449	protein_coding	1	ENSG00000147324	MFHAS1	974	1522	10.2854	-0.644	0.644	3.89e-05	0.00193692	yes	2	0	0	1248.21	1522	974	1404	1716	1447	965	902	1056
11237	0.643	ENSMUSG00000038679	Trps1	transcriptional repressor GATA binding 1 [Source:MGI Symbol;Acc:MGI:1927616]	15:50654752-50890463	protein_coding	1	ENSG00000104447	TRPS1	2709	4231	11.7607	-0.643	0.643	4.04e-06	0.000303199	yes	2	0	0	3470	4231	2709	3993	3883	4817	2521	2747	2859
17792	0.643	ENSMUSG00000063838	Cdc42ep5	CDC42 effector protein (Rho GTPase binding) 5 [Source:MGI Symbol;Acc:MGI:1929745]	7:4151260-4164860	protein_coding	1	ENSG00000167617	CDC42EP5	824	528	9.40088	0.643	0.643	0.000183425	0.00682315	yes	2	0	0	675.62	528	824	552	466	565	780	865	826
6743	0.639	ENSMUSG00000028542	Slc6a9	solute carrier family 6 (neurotransmitter transporter, glycine), member 9 [Source:MGI Symbol;Acc:MGI:95760]	4:117834506-117875198	protein_coding	1	ENSG00000196517	SLC6A9	902	1405	10.1718	-0.639	0.639	0.00143181	0.0322447	yes	2	0	0	1153.17	1405	902	1439	1326	1449	674	876	1155
7623	0.638	ENSMUSG00000030067	Foxp1	forkhead box P1 [Source:MGI Symbol;Acc:MGI:1914004]	6:98925338-99522721	protein_coding	0	<none>	<none>	1945	3025	11.279	-0.638	0.638	1.51e-06	0.000129107	yes	2	0	0	2485.13	3025	1945	2869	3273	2933	2052	1809	1975
6402	0.636	ENSMUSG00000027955	Fam198b	family with sequence similarity 198, member B [Source:MGI Symbol;Acc:MGI:1915909]	3:79884533-79946280	protein_coding	1	ENSG00000164125	GASK1B	7831	5039	12.6517	0.636	0.636	2.11e-05	0.00117344	yes	2	0	0	6435.27	5039	7831	4500	4904	5714	7050	9046	7398
14336	0.636	ENSMUSG00000048696	Mex3d	mex3 RNA binding family member D [Source:MGI Symbol;Acc:MGI:2681847]	10:80380355-80387659	protein_coding	1	ENSG00000181588	MEX3D	1127	1752	10.4914	-0.636	0.636	1.77e-05	0.00102991	yes	2	0	0	1439.13	1752	1127	1937	1777	1541	1140	1106	1135
10521	0.635	ENSMUSG00000036934	4921524J17Rik	RIKEN cDNA 4921524J17 gene [Source:MGI Symbol;Acc:MGI:1913964]	8:85408759-85432833	protein_coding	1	ENSG00000155330	C16orf87	554	861	9.46659	-0.635	0.635	0.000120898	0.00487837	yes	2	0	0	707.41	861	554	904	805	873	580	510	573
8497	0.634	ENSMUSG00000031665	Sall1	spalt like transcription factor 1 [Source:MGI Symbol;Acc:MGI:1889585]	8:89027235-89044162	protein_coding	1	ENSG00000103449	SALL1	460	713	9.19599	-0.634	0.634	0.000212293	0.00757572	yes	2	0	0	586.65	713	460	709	733	698	434	446	500
557	0.633	ENSMUSG00000003282	Plag1	pleiomorphic adenoma gene 1 [Source:MGI Symbol;Acc:MGI:1891916]	4:3900996-3938423	protein_coding	1	ENSG00000181690	PLAG1	742	1150	9.8857	-0.633	0.633	0.00030795	0.0100234	yes	2	0	0	945.69	1150	742	1191	1000	1258	818	639	768
13777	0.632	ENSMUSG00000046714	Foxc2	forkhead box C2 [Source:MGI Symbol;Acc:MGI:1347481]	8:121116171-121118895	protein_coding	1	ENSG00000176692	FOXC2	835	1294	10.056	-0.632	0.632	0.000729617	0.019517	yes	2	0	0	1064.91	1294	835	1381	1504	998	777	867	862
5580	0.63	ENSMUSG00000026494	Kif26b	kinesin family member 26B [Source:MGI Symbol;Acc:MGI:2447076]	1:178529125-178939200	protein_coding	1	ENSG00000162849	KIF26B	4076	6308	12.3421	-0.63	0.63	0.00176357	0.037535	yes	2	0	0	5192.06	6308	4076	7799	4174	6950	3790	4091	4348
6012	0.63	ENSMUSG00000027276	Jag1	jagged 1 [Source:MGI Symbol;Acc:MGI:1095416]	2:137081456-137116644	protein_coding	1	ENSG00000101384	JAG1	3023	4676	11.9105	-0.63	0.63	5.78e-05	0.0026163	yes	2	0	0	3849.34	4676	3023	3974	5246	4808	3450	2944	2674
9	0.629	ENSMUSG00000000078	Klf6	Kruppel-like factor 6 [Source:MGI Symbol;Acc:MGI:1346318]	13:5861482-5870394	protein_coding	1	ENSG00000067082	KLF6	9125	14112	13.5041	-0.629	0.629	4.54e-05	0.00219703	yes	2	0	0	11618.7	14112	9125	13121	14921	14295	10361	7220	9794
2421	0.624	ENSMUSG00000020277	Pfkl	phosphofructokinase, liver, B-type [Source:MGI Symbol;Acc:MGI:97547]	10:77986947-78010083	protein_coding	1	ENSG00000141959	PFKL	2496	3848	11.6312	-0.624	0.624	3.37e-05	0.00173217	yes	2	0	0	3171.97	3848	2496	4180	3701	3662	2106	2539	2844
16082	0.623	ENSMUSG00000056073	Grik2	glutamate receptor, ionotropic, kainate 2 (beta 2) [Source:MGI Symbol;Acc:MGI:95815]	10:49094833-49788766	protein_coding	1	ENSG00000164418	GRIK2	994	1530	10.3015	-0.623	0.623	1.8e-05	0.00104285	yes	2	0	0	1261.72	1530	994	1542	1581	1467	1092	932	957
20324	0.621	ENSMUSG00000072964	Bhlhb9	basic helix-loop-helix domain containing, class B9 [Source:MGI Symbol;Acc:MGI:1917487]	X:135797594-135891081	protein_coding	1	ENSG00000198908	BHLHB9	1111	723	9.84078	0.621	0.621	7.13e-05	0.00307828	yes	2	0	0	917.09	723	1111	757	646	765	1072	1117	1144
14491	0.62	ENSMUSG00000049303	Syt12	synaptotagmin XII [Source:MGI Symbol;Acc:MGI:2159601]	19:4445908-4477447	protein_coding	1	ENSG00000173227	SYT12	1315	856	10.0841	0.62	0.62	0.000562425	0.0161879	yes	2	0	0	1085.61	856	1315	870	702	997	1216	1467	1263
12381	0.617	ENSMUSG00000041836	Ptpre	protein tyrosine phosphatase, receptor type, E [Source:MGI Symbol;Acc:MGI:97813]	7:135537481-135686293	protein_coding	1	ENSG00000132334	PTPRE	958	624	9.62753	0.617	0.617	0.000333012	0.0107136	yes	2	0	0	791.08	624	958	571	671	631	854	1077	942
9734	0.616	ENSMUSG00000034595	Ppp1r18	protein phosphatase 1, regulatory subunit 18 [Source:MGI Symbol;Acc:MGI:1923698]	17:35865593-35875596	protein_coding	1	ENSG00000146112	PPP1R18	5004	7668	12.6294	-0.616	0.616	1.74e-05	0.00101309	yes	2	0	0	6335.93	7668	5004	7699	7834	7470	4718	4371	5924
10025	0.614	ENSMUSG00000035397	Klf16	Kruppel-like factor 16 [Source:MGI Symbol;Acc:MGI:2153049]	10:80567124-80577321	protein_coding	1	ENSG00000129911	KLF16	553	847	9.45121	-0.614	0.614	0.000749929	0.0198689	yes	2	0	0	700.05	847	553	815	850	875	489	513	658
10324	0.614	ENSMUSG00000036356	Csgalnact1	chondroitin sulfate N-acetylgalactosaminyltransferase 1 [Source:MGI Symbol;Acc:MGI:2442354]	8:68356781-68735146	protein_coding	1	ENSG00000147408	CSGALNACT1	970	1485	10.2615	-0.614	0.614	3.26e-05	0.00170474	yes	2	0	0	1227.03	1485	970	1454	1570	1430	889	961	1059
22392	0.614	ENSMUSG00000078350	Smim1	small integral membrane protein 1 [Source:MGI Symbol;Acc:MGI:1916109]	4:154020470-154026230	protein_coding	1	ENSG00000235169	SMIM1	1752	1144	10.4998	0.614	0.614	0.000358186	0.0113915	yes	2	0	0	1448.08	1144	1752	1092	1160	1181	1930	1947	1378
1796	0.613	ENSMUSG00000017386	Traf4	TNF receptor associated factor 4 [Source:MGI Symbol;Acc:MGI:1202880]	11:78158499-78165589	protein_coding	1	ENSG00000076604	TRAF4	1065	1630	10.3961	-0.613	0.613	0.000269366	0.00908702	yes	2	0	0	1347.28	1630	1065	1821	1614	1454	906	1082	1206
4575	0.61	ENSMUSG00000024589	Nedd4l	neural precursor cell expressed, developmentally down-regulated gene 4-like [Source:MGI Symbol;Acc:MGI:1933754]	18:64887705-65217828	protein_coding	1	ENSG00000049759	NEDD4L	1077	705	9.79928	0.61	0.61	0.000785702	0.020491	yes	2	0	0	891.05	705	1077	582	703	831	1108	1131	991
12886	0.607	ENSMUSG00000043496	Tril	TLR4 interactor with leucine-rich repeats [Source:MGI Symbol;Acc:MGI:1914123]	6:53815468-53820830	protein_coding	1	ENSG00000255690	TRIL	2221	1458	10.8451	0.607	0.607	4.22e-05	0.00207588	yes	2	0	0	1839.27	1458	2221	1654	1323	1397	2258	2054	2351
12260	0.606	ENSMUSG00000041483	Zfp281	zinc finger protein 281 [Source:MGI Symbol;Acc:MGI:3029290]	1:136624901-136630053	protein_coding	1	ENSG00000162702	ZNF281	584	889	9.52454	-0.606	0.606	0.000380634	0.0119684	yes	2	0	0	736.92	889	584	981	780	907	605	557	591
17470	0.606	ENSMUSG00000062421	Arf2	ADP-ribosylation factor 2 [Source:MGI Symbol;Acc:MGI:99595]	11:103966739-103985337	protein_coding	0	<none>	<none>	2583	3931	11.6693	-0.606	0.606	0.00218289	0.0444175	yes	2	0	0	3256.81	3931	2583	3336	5349	3108	2489	2482	2777
6964	0.604	ENSMUSG00000028893	Sesn2	sestrin 2 [Source:MGI Symbol;Acc:MGI:2651874]	4:132492032-132510501	protein_coding	1	ENSG00000130766	SESN2	645	981	9.66711	-0.604	0.604	0.00108508	0.0262069	yes	2	0	0	813.31	981	645	1000	993	951	550	597	789
6290	0.603	ENSMUSG00000027751	Supt20	suppressor of Ty 20 [Source:MGI Symbol;Acc:MGI:1929651]	3:54692807-54728766	protein_coding	1	ENSG00000102710	SUPT20H	1905	2892	11.2279	-0.603	0.603	0.00217278	0.0442657	yes	2	0	0	2398.43	2892	1905	2817	2869	2989	2317	1308	2091
9156	0.603	ENSMUSG00000032846	Zswim6	zinc finger SWIM-type containing 6 [Source:MGI Symbol;Acc:MGI:1914513]	13:107724617-107890064	processed_transcript	0	<none>	<none>	913	1385	10.1662	-0.603	0.603	0.00228041	0.0459529	yes	2	0	0	1149.07	1385	913	1455	1306	1395	1036	658	1045
7315	0.599	ENSMUSG00000029455	Aldh2	aldehyde dehydrogenase 2, mitochondrial [Source:MGI Symbol;Acc:MGI:99600]	5:121566027-121593824	protein_coding	0	<none>	<none>	11391	7519	13.2069	0.599	0.599	2.01e-05	0.00113524	yes	2	0	0	9455.18	7519	11391	7019	7999	7540	12786	11755	9633
12041	0.599	ENSMUSG00000040746	Rnf167	ring finger protein 167 [Source:MGI Symbol;Acc:MGI:1917760]	11:70647235-70651421	protein_coding	1	ENSG00000108523	RNF167	1201	793	9.96145	0.599	0.599	0.000206124	0.00737138	yes	2	0	0	997.26	793	1201	834	735	811	1136	1359	1109
20067	0.599	ENSMUSG00000071528	Usmg5	upregulated during skeletal muscle growth 5 [Source:MGI Symbol;Acc:MGI:1891435]	19:47083464-47090647	protein_coding	1	ENSG00000173915	ATP5MD	877	1329	10.1072	-0.599	0.599	0.000607731	0.0171368	yes	2	0	0	1103.43	1329	877	1514	1400	1074	823	900	909
10179	0.592	ENSMUSG00000035891	Cerk	ceramide kinase [Source:MGI Symbol;Acc:MGI:2386052]	15:86139128-86186141	protein_coding	1	ENSG00000100422	CERK	2074	1376	10.7524	0.592	0.592	6.42e-05	0.00283993	yes	2	0	0	1725.3	1376	2074	1371	1555	1202	2131	2057	2035
48347	0.591	ENSMUSG00000110631	Gm42047	predicted gene, 42047 [Source:MGI Symbol;Acc:MGI:5624932]	8:121833247-121841178	lincRNA	0	<none>	<none>	2943	4435	11.849	-0.591	0.591	0.00245291	0.0487802	yes	2	0	0	3688.99	4435	2943	4762	4013	4529	2378	2474	3978
16995	0.587	ENSMUSG00000060206	Zfp462	zinc finger protein 462 [Source:MGI Symbol;Acc:MGI:107690]	4:54945048-55083563	protein_coding	1	ENSG00000148143	ZNF462	659	989	9.6865	-0.587	0.587	0.00140514	0.0317299	yes	2	0	0	823.74	989	659	987	1002	977	767	526	684
9825	0.584	ENSMUSG00000034832	Tet3	tet methylcytosine dioxygenase 3 [Source:MGI Symbol;Acc:MGI:2446229]	6:83362373-83459084	protein_coding	1	ENSG00000187605	TET3	1059	1587	10.3696	-0.584	0.584	0.000132417	0.00520457	yes	2	0	0	1322.86	1587	1059	1486	1657	1617	1202	984	992
19498	0.581	ENSMUSG00000069094	Pde7a	phosphodiesterase 7A [Source:MGI Symbol;Acc:MGI:1202402]	3:19223108-19311322	protein_coding	1	ENSG00000205268	PDE7A	610	912	9.57175	-0.581	0.581	0.000738321	0.0196866	yes	2	0	0	760.45	912	610	980	891	864	697	567	565
4420	0.58	ENSMUSG00000024299	Adamts10	a disintegrin-like and metallopeptidase (reprolysin type) with thrombospondin type 1 motif, 10 [Source:MGI Symbol;Acc:MGI:2449112]	17:33524204-33553782	protein_coding	1	ENSG00000142303	ADAMTS10	1899	1270	10.6298	0.58	0.58	0.00101104	0.0249614	yes	2	0	0	1584.48	1270	1899	1400	1021	1390	2181	1787	1729
956	0.579	ENSMUSG00000006205	Htra1	HtrA serine peptidase 1 [Source:MGI Symbol;Acc:MGI:1929076]	7:130936111-130985660	protein_coding	1	ENSG00000166033	HTRA1	66670	44618	15.7639	0.579	0.579	0.000196732	0.00716389	yes	2	0	0	55643.9	44618	66670	37805	50192	45856	70665	74152	55192
1036	0.579	ENSMUSG00000006611	Hfe	hemochromatosis [Source:MGI Symbol;Acc:MGI:109191]	13:23702034-23710854	protein_coding	1	ENSG00000010704	HFE	1773	1186	10.5309	0.579	0.579	0.00208174	0.0428225	yes	2	0	0	1479.68	1186	1773	1050	1111	1398	2076	1837	1406
12150	0.579	ENSMUSG00000041120	Nbl1	neuroblastoma, suppression of tumorigenicity 1 [Source:MGI Symbol;Acc:MGI:104591]	4:139082284-139092993	protein_coding	1	ENSG00000158747	NBL1	12586	8426	13.3589	0.579	0.579	0.000191369	0.00705566	yes	2	0	0	10506.2	8426	12586	8921	7119	9238	14304	12800	10655
7222	0.577	ENSMUSG00000029309	Sparcl1	SPARC-like 1 [Source:MGI Symbol;Acc:MGI:108110]	5:104079111-104113733	protein_coding	1	ENSG00000152583	SPARCL1	71207	106250	16.4371	-0.577	0.577	5.25e-08	6.63e-06	yes	2	0	0	88728.3	106250	71207	104891	105717	108141	69941	68525	75156
15864	0.577	ENSMUSG00000055044	Pdlim1	PDZ and LIM domain 1 (elfin) [Source:MGI Symbol;Acc:MGI:1860611]	19:40221173-40271842	protein_coding	1	ENSG00000107438	PDLIM1	969	1445	10.2372	-0.577	0.577	0.000130557	0.00516801	yes	2	0	0	1207.12	1445	969	1465	1512	1359	1055	982	870
11060	0.575	ENSMUSG00000038274	Fau	Finkel-Biskis-Reilly murine sarcoma virus (FBR-MuSV) ubiquitously expressed (fox derived) [Source:MGI Symbol;Acc:MGI:102547]	19:6057844-6059524	protein_coding	1	ENSG00000149806	FAU	5903	8792	12.843	-0.575	0.575	0.000486145	0.0144157	yes	2	0	0	7347.77	8792	5903	10852	8637	6888	5940	5854	5916
2104	0.574	ENSMUSG00000019539	Rcn3	reticulocalbin 3, EF-hand calcium binding domain [Source:MGI Symbol;Acc:MGI:1277122]	7:45082913-45092221	protein_coding	1	ENSG00000142552	RCN3	31174	20936	14.6693	0.574	0.574	1.58e-05	0.000938051	yes	2	0	0	26054.9	20936	31174	23100	18234	21473	31305	33494	28724
9257	0.573	ENSMUSG00000033152	Podxl2	podocalyxin-like 2 [Source:MGI Symbol;Acc:MGI:2442488]	6:88842558-88875044	protein_coding	1	ENSG00000114631	PODXL2	5296	3560	12.1124	0.573	0.573	3.77e-05	0.00189358	yes	2	0	0	4428.25	3560	5296	3538	3323	3819	5080	6033	4776
10270	0.573	ENSMUSG00000036181	Hist1h1c	histone cluster 1, H1c [Source:MGI Symbol;Acc:MGI:1931526]	13:23738808-23740367	protein_coding	1	ENSG00000187837	HIST1H1C	8115	5456	12.7282	0.573	0.573	0.000542184	0.0157139	yes	2	0	0	6785.26	5456	8115	6031	4304	6032	6968	8835	8541
1118	0.572	ENSMUSG00000007682	Dio2	deiodinase, iodothyronine, type II [Source:MGI Symbol;Acc:MGI:1338833]	12:90724552-90738438	protein_coding	1	ENSG00000211448	DIO2	1575	1059	10.363	0.572	0.572	0.00143828	0.0323468	yes	2	0	0	1317.33	1059	1575	821	1176	1180	1685	1589	1452
12	0.571	ENSMUSG00000000093	Tbx2	T-box 2 [Source:MGI Symbol;Acc:MGI:98494]	11:85832551-85841948	protein_coding	1	ENSG00000121068	TBX2	2756	1856	11.1712	0.571	0.571	0.000653202	0.0179927	yes	2	0	0	2305.72	1856	2756	1959	1517	2091	2512	2601	3155
1695	0.571	ENSMUSG00000016181	Diexf	digestive organ expansion factor homolog (zebrafish) [Source:MGI Symbol;Acc:MGI:2138080]	1:193091104-193130272	protein_coding	1	ENSG00000117597	UTP25	708	477	9.21067	0.571	0.571	0.00120156	0.0282901	yes	2	0	0	592.7	477	708	472	463	495	656	675	794
14385	0.565	ENSMUSG00000048897	Zfp710	zinc finger protein 710 [Source:MGI Symbol;Acc:MGI:1921747]	7:80024814-80094173	protein_coding	0	<none>	<none>	664	982	9.68475	-0.565	0.565	0.00250903	0.0497114	yes	2	0	0	822.97	982	664	878	1042	1026	542	677	773
11682	0.564	ENSMUSG00000039831	Arhgap29	Rho GTPase activating protein 29 [Source:MGI Symbol;Acc:MGI:2443818]	3:121952541-122016753	protein_coding	1	ENSG00000137962	ARHGAP29	2385	1613	10.9651	0.564	0.564	0.000627764	0.0175568	yes	2	0	0	1999.3	1613	2385	1919	1397	1524	2664	2299	2193
2810	0.562	ENSMUSG00000020902	Ntn1	netrin 1 [Source:MGI Symbol;Acc:MGI:105088]	11:68209364-68400823	protein_coding	1	ENSG00000065320	NTN1	19209	13015	13.9758	0.562	0.562	0.00200451	0.0417565	yes	2	0	0	16112	13015	19209	10421	16645	11978	22339	18538	16750
2541	0.56	ENSMUSG00000020473	Aebp1	AE binding protein 1 [Source:MGI Symbol;Acc:MGI:1197012]	11:5861947-5872088	protein_coding	1	ENSG00000106624	AEBP1	113952	77277	16.5449	0.56	0.56	0.000446309	0.0134357	yes	2	0	0	95614.5	77277	113952	74958	65030	91843	131673	110517	99666
8918	0.56	ENSMUSG00000032363	Adamts7	a disintegrin-like and metallopeptidase (reprolysin type) with thrombospondin type 1 motif, 7 [Source:MGI Symbol;Acc:MGI:1347346]	9:90163069-90208071	protein_coding	1	ENSG00000136378	ADAMTS7	1670	2460	11.0119	-0.56	0.56	0.000634727	0.0176885	yes	2	0	0	2064.8	2460	1670	2290	2863	2227	1512	1571	1926
15900	0.56	ENSMUSG00000055200	Sertad3	SERTA domain containing 3 [Source:MGI Symbol;Acc:MGI:2180697]	7:27473768-27477364	protein_coding	1	ENSG00000167565	SERTAD3	565	833	9.44915	-0.56	0.56	0.00161454	0.0349887	yes	2	0	0	698.79	833	565	949	801	748	545	536	613
13797	0.556	ENSMUSG00000046768	Rhoj	ras homolog family member J [Source:MGI Symbol;Acc:MGI:1931551]	12:75308322-75401456	protein_coding	1	ENSG00000126785	RHOJ	3243	2207	11.412	0.556	0.556	0.00139019	0.0315519	yes	2	0	0	2724.9	2207	3243	2669	1802	2150	2834	3254	3640
32856	0.554	ENSMUSG00000093674	Rpl41	ribosomal protein L41 [Source:MGI Symbol;Acc:MGI:1915195]	10:128548114-128549305	protein_coding	0	<none>	<none>	6576	9654	12.9864	-0.554	0.554	0.000129178	0.00512561	yes	2	0	0	8115.34	9654	6576	11499	8980	8484	6410	6892	6427
4786	0.552	ENSMUSG00000024968	Rcor2	REST corepressor 2 [Source:MGI Symbol;Acc:MGI:1859854]	19:7267325-7275225	protein_coding	1	ENSG00000167771	RCOR2	913	1339	10.137	-0.552	0.552	0.00122973	0.0287135	yes	2	0	0	1126.22	1339	913	1495	1190	1333	806	886	1048
14644	0.552	ENSMUSG00000049878	Rlf	rearranged L-myc fusion sequence [Source:MGI Symbol;Acc:MGI:1924705]	4:121145373-121215084	protein_coding	1	ENSG00000117000	RLF	1051	1541	10.3399	-0.552	0.552	4.3e-05	0.00210756	yes	2	0	0	1296.1	1541	1051	1582	1501	1540	1066	1024	1063
17391	0.552	ENSMUSG00000062098	Btbd3	BTB (POZ) domain containing 3 [Source:MGI Symbol;Acc:MGI:2385155]	2:138256565-138589292	protein_coding	1	ENSG00000132640	BTBD3	1436	2106	10.7903	-0.552	0.552	0.000141841	0.00550998	yes	2	0	0	1770.66	2106	1436	2181	2154	1982	1335	1622	1350
12608	0.551	ENSMUSG00000042507	Elmsan1	ELM2 and Myb/SANT-like domain containing 1 [Source:MGI Symbol;Acc:MGI:2685106]	12:84149176-84218881	protein_coding	1	ENSG00000156030	ELMSAN1	2604	3813	11.6477	-0.551	0.551	9.73e-05	0.00404921	yes	2	0	0	3208.39	3813	2604	3667	3829	3944	2630	2247	2935
6265	0.549	ENSMUSG00000027695	Pld1	phospholipase D1 [Source:MGI Symbol;Acc:MGI:109585]	3:27938695-28133362	protein_coding	1	ENSG00000075651	PLD1	1549	1058	10.3482	0.549	0.549	0.000583201	0.0166994	yes	2	0	0	1303.7	1058	1549	910	1160	1105	1410	1584	1653
11364	0.549	ENSMUSG00000039007	Cpq	carboxypeptidase Q [Source:MGI Symbol;Acc:MGI:1889205]	15:33083129-33594552	protein_coding	1	ENSG00000104324	CPQ	14803	10115	13.6049	0.549	0.549	2.59e-05	0.00139244	yes	2	0	0	12459.2	10115	14803	9002	11032	10312	14108	16187	14114
22950	0.547	ENSMUSG00000079641	Rpl39	ribosomal protein L39 [Source:MGI Symbol;Acc:MGI:1914498]	X:37082520-37085402	protein_coding	1	ENSG00000198918	RPL39	3153	4608	11.922	-0.547	0.547	0.000507038	0.0149026	yes	2	0	0	3880.34	4608	3153	5484	4103	4236	3382	3304	2773
6002	0.546	ENSMUSG00000027254	Map1a	microtubule-associated protein 1 A [Source:MGI Symbol;Acc:MGI:1306776]	2:121289600-121310832	protein_coding	1	ENSG00000166963	MAP1A	1992	2908	11.2586	-0.546	0.546	0.00131811	0.0303821	yes	2	0	0	2450.19	2908	1992	2535	3316	2874	1613	2194	2170
5861	0.544	ENSMUSG00000026958	Dpp7	dipeptidylpeptidase 7 [Source:MGI Symbol;Acc:MGI:1933213]	2:25352276-25356359	protein_coding	1	ENSG00000176978	DPP7	1206	827	9.98939	0.544	0.544	0.000942124	0.0237526	yes	2	0	0	1016.38	827	1206	765	817	898	1222	1340	1056
15565	0.544	ENSMUSG00000053716	Dusp7	dual specificity phosphatase 7 [Source:MGI Symbol;Acc:MGI:2387100]	9:106368632-106375724	protein_coding	1	ENSG00000164086	DUSP7	1320	1924	10.6636	-0.544	0.544	4.66e-05	0.00224453	yes	2	0	0	1621.55	1924	1320	1916	2011	1844	1344	1248	1367
14084	0.539	ENSMUSG00000047777	Phf13	PHD finger protein 13 [Source:MGI Symbol;Acc:MGI:2446217]	4:151989633-151996258	protein_coding	1	ENSG00000116273	PHF13	1748	2540	11.0661	-0.539	0.539	2.05e-05	0.00115637	yes	2	0	0	2143.85	2540	1748	2667	2463	2489	1765	1675	1803
1375	0.538	ENSMUSG00000011752	Pgam1	phosphoglycerate mutase 1 [Source:MGI Symbol;Acc:MGI:97552]	19:41911923-41918660	protein_coding	1	ENSG00000171314	PGAM1	2486	3610	11.5736	-0.538	0.538	0.00220421	0.044742	yes	2	0	0	3048.17	3610	2486	4419	3266	3146	2080	2589	2790
16159	0.538	ENSMUSG00000056427	Slit3	slit guidance ligand 3 [Source:MGI Symbol;Acc:MGI:1315202]	11:35121224-35708507	protein_coding	1	ENSG00000184347	SLIT3	18986	13074	13.9685	0.538	0.538	0.00225875	0.0456267	yes	2	0	0	16029.8	13074	18986	11122	11489	16610	21820	16401	18738
2335	0.534	ENSMUSG00000020134	Peli1	pellino 1 [Source:MGI Symbol;Acc:MGI:1914495]	11:21091291-21150323	protein_coding	1	ENSG00000197329	PELI1	732	1059	9.80655	-0.534	0.534	0.000968222	0.0241514	yes	2	0	0	895.41	1059	732	1157	969	1052	799	699	697
2361	0.534	ENSMUSG00000020176	Grb10	growth factor receptor bound protein 10 [Source:MGI Symbol;Acc:MGI:103232]	11:11930508-12038683	protein_coding	1	ENSG00000106070	GRB10	4503	6522	12.4285	-0.534	0.534	0.0010823	0.0262069	yes	2	0	0	5512.8	6522	4503	7664	5149	6753	4933	4148	4429
20519	0.534	ENSMUSG00000073702	Rpl31	ribosomal protein L31 [Source:MGI Symbol;Acc:MGI:2149632]	1:39367842-39371911	protein_coding	0	<none>	<none>	7726	11187	13.2071	-0.534	0.534	0.00033449	0.0107404	yes	2	0	0	9456.22	11187	7726	12605	11744	9212	8237	7946	6994
16204	0.533	ENSMUSG00000056666	Retsat	retinol saturase (all trans retinol 13,14 reductase) [Source:MGI Symbol;Acc:MGI:1914692]	6:72598475-72608425	protein_coding	1	ENSG00000042445	RETSAT	858	592	9.50184	0.533	0.533	0.00197103	0.0411105	yes	2	0	0	725.06	592	858	521	629	627	928	797	849
11447	0.53	ENSMUSG00000039197	Adk	adenosine kinase [Source:MGI Symbol;Acc:MGI:87930]	14:21052574-21448569	protein_coding	1	ENSG00000156110	ADK	2872	1989	11.247	0.53	0.53	3.88e-05	0.00193529	yes	2	0	0	2430.49	1989	2872	1868	2067	2031	2709	2860	3048
11718	0.53	ENSMUSG00000039943	Plcb4	phospholipase C, beta 4 [Source:MGI Symbol;Acc:MGI:107464]	2:135659011-136014593	protein_coding	1	ENSG00000101333	PLCB4	1383	958	10.1929	0.53	0.53	0.00215038	0.0439169	yes	2	0	0	1170.45	958	1383	884	826	1165	1390	1412	1347
91	0.529	ENSMUSG00000000532	Acvr1b	activin A receptor, type 1B [Source:MGI Symbol;Acc:MGI:1338944]	15:101174067-101213684	protein_coding	1	ENSG00000135503	ACVR1B	944	654	9.64205	0.529	0.529	0.000700773	0.018897	yes	2	0	0	799.6	654	944	626	634	703	969	954	910
16196	0.529	ENSMUSG00000056612	Ppp1r14b	protein phosphatase 1, regulatory inhibitor subunit 14B [Source:MGI Symbol;Acc:MGI:107682]	19:6974968-6977324	protein_coding	0	<none>	<none>	2060	2973	11.2972	-0.529	0.529	7.86e-05	0.00336592	yes	2	0	0	2516.71	2973	2060	3200	3074	2646	2043	2111	2027
5002	0.528	ENSMUSG00000025362	Rps26	ribosomal protein S26 [Source:MGI Symbol;Acc:MGI:1351628]	10:128624534-128626747	protein_coding	0	<none>	<none>	7005	10102	13.0623	-0.528	0.528	0.00118468	0.0281061	yes	2	0	0	8553.09	10102	7005	12573	9359	8373	6661	6791	7562
22842	0.528	ENSMUSG00000079435	Rpl36a	ribosomal protein L36A [Source:MGI Symbol;Acc:MGI:1201789]	X:134585654-134588062	protein_coding	1	ENSG00000241343	RPL36A	3815	5503	12.1858	-0.528	0.528	0.00105431	0.0258383	yes	2	0	0	4658.78	5503	3815	6843	4981	4685	3829	3933	3682
8341	0.527	ENSMUSG00000031403	Dkc1	dyskeratosis congenita 1, dyskerin [Source:MGI Symbol;Acc:MGI:1861727]	X:75095854-75109777	protein_coding	1	ENSG00000130826	DKC1	1487	1032	10.2986	0.527	0.527	0.00146112	0.0327719	yes	2	0	0	1259.92	1032	1487	1081	929	1087	1283	1472	1707
10155	0.526	ENSMUSG00000035828	Pim3	proviral integration site 3 [Source:MGI Symbol;Acc:MGI:1355297]	15:88862186-88865726	protein_coding	1	ENSG00000198355	PIM3	2445	3520	11.5423	-0.526	0.526	0.000319287	0.0103319	yes	2	0	0	2982.37	3520	2445	3703	3376	3481	2861	2199	2275
1938	0.525	ENSMUSG00000018476	Kdm6b	KDM1 lysine (K)-specific demethylase 6B [Source:MGI Symbol;Acc:MGI:2448492]	11:69398508-69413675	protein_coding	1	ENSG00000132510	KDM6B	3162	4550	11.9129	-0.525	0.525	0.000599775	0.0170113	yes	2	0	0	3855.97	4550	3162	4633	4332	4685	3790	2690	3006
9691	0.525	ENSMUSG00000034463	Scara3	scavenger receptor class A, member 3 [Source:MGI Symbol;Acc:MGI:2444418]	14:65919394-65953935	protein_coding	1	ENSG00000168077	SCARA3	14853	10324	13.6198	0.525	0.525	0.000465851	0.0139379	yes	2	0	0	12588.5	10324	14853	9959	10355	10657	17574	14885	12101
6245	0.523	ENSMUSG00000027660	Skil	SKI-like [Source:MGI Symbol;Acc:MGI:106203]	3:31095058-31122577	protein_coding	1	ENSG00000136603	SKIL	2248	3230	11.4194	-0.523	0.523	0.000945239	0.0237825	yes	2	0	0	2738.99	3230	2248	3753	2856	3081	2324	1955	2465
5135	0.521	ENSMUSG00000025612	Bach1	BTB and CNC homology 1, basic leucine zipper transcription factor 1 [Source:MGI Symbol;Acc:MGI:894680]	16:87698945-87733346	protein_coding	1	ENSG00000156273	BACH1	1453	2085	10.7887	-0.521	0.521	0.000716561	0.0192294	yes	2	0	0	1769.6	2085	1453	2320	1809	2127	1593	1416	1351
6568	0.521	ENSMUSG00000028234	Rps20	ribosomal protein S20 [Source:MGI Symbol;Acc:MGI:1914677]	4:3831334-3835665	protein_coding	0	<none>	<none>	5533	7940	12.7178	-0.521	0.521	0.000393118	0.0122088	yes	2	0	0	6736.83	7940	5533	9499	7412	6909	5763	5403	5434
15056	0.521	ENSMUSG00000051391	Ywhag	tyrosine 3-monooxygenase/tryptophan 5-monooxygenase activation protein, gamma polypeptide [Source:MGI Symbol;Acc:MGI:108109]	5:135908409-135934616	protein_coding	1	ENSG00000170027	YWHAG	5367	7701	12.6738	-0.521	0.521	7.12e-05	0.00307828	yes	2	0	0	6533.61	7701	5367	8108	7767	7227	4813	5305	5983
21476	0.521	ENSMUSG00000076431	Sox4	SRY (sex determining region Y)-box 4 [Source:MGI Symbol;Acc:MGI:98366]	13:28948919-28953713	protein_coding	1	ENSG00000124766	SOX4	6444	9244	12.9374	-0.521	0.521	0.000706848	0.0190301	yes	2	0	0	7843.75	9244	6444	10412	7951	9368	7193	5457	6681
2824	0.517	ENSMUSG00000020919	Stat5b	signal transducer and activator of transcription 5B [Source:MGI Symbol;Acc:MGI:103035]	11:100780731-100850724	protein_coding	1	ENSG00000173757	STAT5B	1777	1242	10.5599	0.517	0.517	0.00167658	0.0360376	yes	2	0	0	1509.66	1242	1777	1119	1344	1263	2006	1834	1491
5638	0.516	ENSMUSG00000026596	Abl2	v-abl Abelson murine leukemia viral oncogene 2 (arg, Abelson-related gene) [Source:MGI Symbol;Acc:MGI:87860]	1:156558786-156649568	protein_coding	1	ENSG00000143322	ABL2	2191	3133	11.3783	-0.516	0.516	0.00172879	0.036889	yes	2	0	0	2661.92	3133	2191	3480	2930	2988	2161	1811	2602
9578	0.515	ENSMUSG00000034168	Irf2bpl	interferon regulatory factor 2 binding protein-like [Source:MGI Symbol;Acc:MGI:2442463]	12:86880701-86884798	protein_coding	1	ENSG00000119669	IRF2BPL	4450	6358	12.3998	-0.515	0.515	4.69e-05	0.00225216	yes	2	0	0	5403.78	6358	4450	6453	6885	5736	4254	4667	4428
8933	0.514	ENSMUSG00000032384	Csnk1g1	casein kinase 1, gamma 1 [Source:MGI Symbol;Acc:MGI:2660884]	9:65908924-66045015	protein_coding	1	ENSG00000169118	CSNK1G1	658	939	9.64115	-0.514	0.514	0.00249541	0.0495071	yes	2	0	0	798.75	939	658	992	856	970	724	581	669
15785	0.514	ENSMUSG00000054693	Adam10	a disintegrin and metallopeptidase domain 10 [Source:MGI Symbol;Acc:MGI:109548]	9:70678997-70780229	protein_coding	1	ENSG00000137845	ADAM10	5477	7824	12.6992	-0.514	0.514	4.17e-05	0.00205738	yes	2	0	0	6650.64	7824	5477	7211	8365	7896	5018	5700	5714
7463	0.512	ENSMUSG00000029686	Cul1	cullin 1 [Source:MGI Symbol;Acc:MGI:1349658]	6:47453398-47526139	protein_coding	1	ENSG00000055130	CUL1	7574	5310	12.6533	0.512	0.512	0.000224964	0.00785958	yes	2	0	0	6441.78	5310	7574	5151	5254	5524	6360	8257	8104
8300	0.512	ENSMUSG00000031352	Hccs	holocytochrome c synthetase [Source:MGI Symbol;Acc:MGI:106911]	X:169250193-169320372	protein_coding	1	ENSG00000004961	HCCS	813	1159	9.94544	-0.512	0.512	0.0018066	0.0383041	yes	2	0	0	985.6	1159	813	1028	1281	1167	877	821	740
8873	0.509	ENSMUSG00000032300	1700017B05Rik	RIKEN cDNA 1700017B05 gene [Source:MGI Symbol;Acc:MGI:1921461]	9:57253117-57262612	protein_coding	1	ENSG00000167173	C15orf39	1894	2696	11.1643	-0.509	0.509	0.00118192	0.028098	yes	2	0	0	2295.14	2696	1894	2617	3149	2321	1746	1881	2056
9386	0.509	ENSMUSG00000033581	Igf2bp2	insulin-like growth factor 2 mRNA binding protein 2 [Source:MGI Symbol;Acc:MGI:1890358]	16:22059009-22163299	protein_coding	1	ENSG00000073792	IGF2BP2	1298	1846	10.6184	-0.509	0.509	0.000382316	0.0119827	yes	2	0	0	1571.76	1846	1298	1733	1892	1913	1241	1216	1436
1881	0.508	ENSMUSG00000018076	Med13l	mediator complex subunit 13-like [Source:MGI Symbol;Acc:MGI:2670178]	5:118560679-118765438	protein_coding	1	ENSG00000123066	MED13L	3217	4576	11.928	-0.508	0.508	2.37e-05	0.00130157	yes	2	0	0	3896.41	4576	3217	4580	4374	4773	3279	3028	3344
9984	0.507	ENSMUSG00000035279	Ssc5d	scavenger receptor cysteine rich family, 5 domains [Source:MGI Symbol;Acc:MGI:3606211]	7:4925785-4944826	protein_coding	1	ENSG00000179954	SSC5D	12055	17132	13.833	-0.507	0.507	0.000234969	0.00812398	yes	2	0	0	14593.4	17132	12055	16648	17278	17470	13752	10150	12262
14542	0.503	ENSMUSG00000049517	Rps23	ribosomal protein S23 [Source:MGI Symbol;Acc:MGI:1913725]	13:90922958-90924950	protein_coding	1	ENSG00000186468	RPS23	9822	13916	13.5349	-0.503	0.503	0.00173668	0.0370099	yes	2	0	0	11868.9	13916	9822	17181	12960	11607	9692	10669	9105
12187	0.501	ENSMUSG00000041241	Mul1	mitochondrial ubiquitin ligase activator of NFKB 1 [Source:MGI Symbol;Acc:MGI:1915600]	4:138434671-138442265	protein_coding	1	ENSG00000090432	MUL1	1291	912	10.1053	0.501	0.501	0.00205436	0.0424785	yes	2	0	0	1101.73	912	1291	859	1053	824	1218	1375	1281
12452	0.499	ENSMUSG00000042082	Arsb	arylsulfatase B [Source:MGI Symbol;Acc:MGI:88075]	13:93771630-93943016	protein_coding	1	ENSG00000113273	ARSB	9354	6622	12.9636	0.499	0.499	0.000197551	0.00717251	yes	2	0	0	7987.74	6622	9354	6490	5990	7385	8569	10152	9341
12658	0.499	ENSMUSG00000042650	Alkbh5	alkB homolog 5, RNA demethylase [Source:MGI Symbol;Acc:MGI:2144489]	11:60536381-60558512	protein_coding	1	ENSG00000091542	ALKBH5	5497	7769	12.6954	-0.499	0.499	8.77e-06	0.000575419	yes	2	0	0	6632.92	7769	5497	7870	7603	7834	5747	5228	5517
2960	0.498	ENSMUSG00000021190	Lgmn	legumain [Source:MGI Symbol;Acc:MGI:1330838]	12:102394084-102439813	protein_coding	1	ENSG00000100600	LGMN	5973	8434	12.8145	-0.498	0.498	0.000121247	0.00488065	yes	2	0	0	7203.62	8434	5973	7628	9182	8493	6504	5704	5711
12179	0.495	ENSMUSG00000041220	Elovl6	ELOVL family member 6, elongation of long chain fatty acids (yeast) [Source:MGI Symbol;Acc:MGI:2156528]	3:129532355-129638495	protein_coding	1	ENSG00000170522	ELOVL6	924	656	9.62571	0.495	0.495	0.00128292	0.0297355	yes	2	0	0	789.76	656	924	659	634	674	919	964	888
13674	0.495	ENSMUSG00000046330	Rpl37a	ribosomal protein L37a [Source:MGI Symbol;Acc:MGI:98068]	1:72711290-72713813	protein_coding	1	ENSG00000197756	RPL37A	6014	8475	12.8227	-0.495	0.495	0.0019455	0.0407309	yes	2	0	0	7244.35	8475	6014	10167	8298	6960	6328	6347	5366
17926	0.495	ENSMUSG00000064345	mt-Nd2	mitochondrially encoded NADH dehydrogenase 2 [Source:MGI Symbol;Acc:MGI:102500]	MT:3914-4951	protein_coding	1	ENSG00000198763	MT-ND2	27460	19479	14.5185	0.495	0.495	2.34e-06	0.000189071	yes	2	0	0	23469.3	19479	27460	20267	19180	18990	27212	27775	27393
1186	0.493	ENSMUSG00000008683	Rps15a	ribosomal protein S15A [Source:MGI Symbol;Acc:MGI:2389091]	7:118104372-118116188	protein_coding	1	ENSG00000134419	RPS15A	6309	8880	12.8907	-0.493	0.493	0.000723852	0.0193939	yes	2	0	0	7594.16	8880	6309	10477	8696	7466	6381	6156	6390
2402	0.49	ENSMUSG00000020251	Glt8d2	glycosyltransferase 8 domain containing 2 [Source:MGI Symbol;Acc:MGI:1922032]	10:82650433-82690650	protein_coding	1	ENSG00000120820	GLT8D2	1427	1016	10.2544	0.49	0.49	0.00108476	0.0262069	yes	2	0	0	1221.52	1016	1427	1012	922	1114	1516	1397	1368
14353	0.49	ENSMUSG00000048756	Foxo3	forkhead box O3 [Source:MGI Symbol;Acc:MGI:1890081]	10:42181841-42276755	protein_coding	1	ENSG00000118689	FOXO3	3025	4251	11.8289	-0.49	0.49	0.000370471	0.0117363	yes	2	0	0	3638.25	4251	3025	4639	4016	4098	2719	3005	3352
15941	0.487	ENSMUSG00000055421	Pcdh9	protocadherin 9 [Source:MGI Symbol;Acc:MGI:1306801]	14:93013410-93890679	protein_coding	1	ENSG00000184226	PCDH9	1270	1781	10.5751	-0.487	0.487	0.000697904	0.0188808	yes	2	0	0	1525.8	1781	1270	1865	1638	1840	1161	1306	1344
7116	0.485	ENSMUSG00000029135	Fosl2	fos-like antigen 2 [Source:MGI Symbol;Acc:MGI:102858]	5:32135801-32157842	protein_coding	1	ENSG00000075426	FOSL2	5180	7250	12.6015	-0.485	0.485	0.00138245	0.0314305	yes	2	0	0	6214.94	7250	5180	8014	6869	6866	6173	4798	4570
19924	0.485	ENSMUSG00000070923	Klhl9	kelch-like 9 [Source:MGI Symbol;Acc:MGI:2180122]	4:88718292-88722465	protein_coding	1	ENSG00000198642	KLHL9	1612	2258	10.9181	-0.485	0.485	0.000450576	0.0135295	yes	2	0	0	1934.98	2258	1612	2208	2299	2267	1469	1792	1575
2256	0.484	ENSMUSG00000020009	Ifngr1	interferon gamma receptor 1 [Source:MGI Symbol;Acc:MGI:107655]	10:19591949-19610229	protein_coding	1	ENSG00000027697	IFNGR1	3130	2238	11.3902	0.484	0.484	8.96e-05	0.00377962	yes	2	0	0	2683.84	2238	3130	2276	2124	2314	3139	3257	2993
1882	0.481	ENSMUSG00000018102	Hist1h2bc	histone cluster 1, H2bc [Source:MGI Symbol;Acc:MGI:1915274]	13:23684199-23692908	protein_coding	1	ENSG00000278588	HIST1H2BI	2207	1581	10.8872	0.481	0.481	0.000506398	0.0149026	yes	2	0	0	1893.81	1581	2207	1681	1508	1554	2030	2186	2404
1893	0.481	ENSMUSG00000018199	Trove2	TROVE domain family, member 2 [Source:MGI Symbol;Acc:MGI:106652]	1:143750790-143777068	protein_coding	1	ENSG00000116747	RO60	2274	3174	11.4115	-0.481	0.481	0.000379573	0.0119576	yes	2	0	0	2723.61	3174	2274	3001	2990	3530	2210	2422	2189
5983	0.481	ENSMUSG00000027223	Mapk8ip1	mitogen-activated protein kinase 8 interacting protein 1 [Source:MGI Symbol;Acc:MGI:1309464]	2:92383676-92401263	protein_coding	1	ENSG00000121653	MAPK8IP1	3252	2331	11.4468	0.481	0.481	0.00124957	0.0290967	yes	2	0	0	2791.61	2331	3252	2374	2309	2310	2687	3612	3457
15044	0.481	ENSMUSG00000051351	Zfp46	zinc finger protein 46 [Source:MGI Symbol;Acc:MGI:99192]	4:136284683-136293942	protein_coding	1	ENSG00000125945	ZNF436	1734	2420	11.0203	-0.481	0.481	0.000205793	0.00737138	yes	2	0	0	2077.16	2420	1734	2282	2483	2496	1774	1793	1634
581	0.479	ENSMUSG00000003420	Fcgrt	Fc receptor, IgG, alpha chain transporter [Source:MGI Symbol;Acc:MGI:103017]	7:45092990-45103851	protein_coding	1	ENSG00000104870	FCGRT	13418	9625	13.492	0.479	0.479	0.00106038	0.025873	yes	2	0	0	11521.8	9625	13418	8627	10807	9442	15098	13652	11504
2530	0.478	ENSMUSG00000020458	Rtn4	reticulon 4 [Source:MGI Symbol;Acc:MGI:1915835]	11:29692947-29744331	protein_coding	1	ENSG00000115310	RTN4	16596	23114	14.2772	-0.478	0.478	2.1e-05	0.00117185	yes	2	0	0	19855.2	23114	16596	22561	23529	23252	17866	15675	16248
10360	0.477	ENSMUSG00000036478	Btg1	B cell translocation gene 1, anti-proliferative [Source:MGI Symbol;Acc:MGI:88215]	10:96617006-96622809	protein_coding	0	<none>	<none>	6565	9136	12.9386	-0.477	0.477	0.000278928	0.00930848	yes	2	0	0	7850.13	9136	6565	9708	9060	8640	7275	5809	6610
2617	0.469	ENSMUSG00000020611	Gna13	guanine nucleotide binding protein, alpha 13 [Source:MGI Symbol;Acc:MGI:95768]	11:109362831-109401369	protein_coding	1	ENSG00000120063	GNA13	2088	2889	11.2811	-0.469	0.469	0.00218852	0.0444776	yes	2	0	0	2488.7	2889	2088	2864	2861	2942	2500	1859	1906
1412	0.467	ENSMUSG00000013033	Adgrl1	adhesion G protein-coupled receptor L1 [Source:MGI Symbol;Acc:MGI:1929461]	8:83900105-83941954	protein_coding	1	ENSG00000072071	ADGRL1	2176	3010	11.3404	-0.467	0.467	0.000784464	0.020491	yes	2	0	0	2593.12	3010	2176	3036	2924	3069	1881	2330	2318
19601	0.466	ENSMUSG00000069729	Arid1b	AT rich interactive domain 1B (SWI-like) [Source:MGI Symbol;Acc:MGI:1926129]	17:4994332-5347656	protein_coding	1	ENSG00000049618	ARID1B	1875	2588	11.1238	-0.466	0.466	0.000577312	0.0165592	yes	2	0	0	2231.47	2588	1875	2686	2513	2566	2063	1707	1854
20039	0.466	ENSMUSG00000071415	Rpl23	ribosomal protein L23 [Source:MGI Symbol;Acc:MGI:1929455]	11:97777527-97782437	protein_coding	1	ENSG00000125691	RPL23	13342	18431	13.9555	-0.466	0.466	0.00105941	0.025873	yes	2	0	0	15886.7	18431	13342	22038	16961	16294	13722	13123	13182
12130	0.465	ENSMUSG00000041037	Irgq	immunity-related GTPase family, Q [Source:MGI Symbol;Acc:MGI:2667176]	7:24530689-24538600	protein_coding	1	ENSG00000167378	IRGQ	1274	1758	10.5661	-0.465	0.465	0.000605989	0.0171166	yes	2	0	0	1515.81	1758	1274	1834	1685	1755	1199	1328	1294
15516	0.465	ENSMUSG00000053470	Kdm3a	lysine (K)-specific demethylase 3A [Source:MGI Symbol;Acc:MGI:98847]	6:71588972-71632990	protein_coding	1	ENSG00000115548	KDM3A	1429	1971	10.7313	-0.465	0.465	0.00231045	0.04639	yes	2	0	0	1700.44	1971	1429	1851	2118	1945	1644	1297	1347
7030	0.464	ENSMUSG00000028995	Fam126a	family with sequence similarity 126, member A [Source:MGI Symbol;Acc:MGI:2149839]	5:23915276-24030690	protein_coding	1	ENSG00000122591	FAM126A	2730	3766	11.6653	-0.464	0.464	0.000338137	0.0108367	yes	2	0	0	3248.06	3766	2730	3585	3706	4006	2575	2636	2980
44806	0.462	ENSMUSG00000106847	Peg13	paternally expressed 13 [Source:MGI Symbol;Acc:MGI:2663476]	15:72805600-72810324	sense_intronic	0	<none>	<none>	2241	1626	10.917	0.462	0.462	0.00110934	0.0266386	yes	2	0	0	1933.67	1626	2241	1484	1813	1582	2169	2379	2175
8964	0.461	ENSMUSG00000032434	Cmtm6	CKLF-like MARVEL transmembrane domain containing 6 [Source:MGI Symbol;Acc:MGI:2447165]	9:114731116-114749344	protein_coding	1	ENSG00000091317	CMTM6	2820	2048	11.2491	0.461	0.461	0.00148752	0.0331411	yes	2	0	0	2433.96	2048	2820	1878	2383	1883	2847	2855	2757
11823	0.461	ENSMUSG00000040225	Prrc2c	proline-rich coiled-coil 2C [Source:MGI Symbol;Acc:MGI:1913754]	1:162670725-162740556	protein_coding	1	ENSG00000117523	PRRC2C	6270	8632	12.8632	-0.461	0.461	0.000284633	0.00943024	yes	2	0	0	7450.95	8632	6270	8518	8071	9307	6001	5908	6901
17922	0.461	ENSMUSG00000064341	mt-Nd1	mitochondrially encoded NADH dehydrogenase 1 [Source:MGI Symbol;Acc:MGI:101787]	MT:2751-3707	protein_coding	1	ENSG00000198888	MT-ND1	46186	33564	15.2832	0.461	0.461	2.73e-05	0.00145614	yes	2	0	0	39874.7	33564	46186	32983	35942	31766	46311	45496	46751
15402	0.459	ENSMUSG00000052934	Fbxo31	F-box protein 31 [Source:MGI Symbol;Acc:MGI:1354708]	8:121549440-121578806	protein_coding	1	ENSG00000103264	FBXO31	1238	901	10.0627	0.459	0.459	0.00186695	0.0392838	yes	2	0	0	1069.39	901	1238	856	944	902	1160	1319	1234
7859	0.457	ENSMUSG00000030499	Kctd15	potassium channel tetramerisation domain containing 15 [Source:MGI Symbol;Acc:MGI:2385276]	7:34639014-34656732	protein_coding	1	ENSG00000153885	KCTD15	2895	3973	11.7457	-0.457	0.457	0.00246804	0.0490225	yes	2	0	0	3434.22	3973	2895	4148	4223	3548	2522	2821	3342
12622	0.457	ENSMUSG00000042548	Asxl1	additional sex combs like 1 [Source:MGI Symbol;Acc:MGI:2684063]	2:153345829-153404007	protein_coding	1	ENSG00000171456	ASXL1	1791	2460	11.0536	-0.457	0.457	0.00059828	0.0170113	yes	2	0	0	2125.8	2460	1791	2433	2311	2637	1674	1875	1825
2975	0.453	ENSMUSG00000021215	Net1	neuroepithelial cell transforming gene 1 [Source:MGI Symbol;Acc:MGI:1927138]	13:3882018-3918220	protein_coding	1	ENSG00000173848	NET1	2686	3678	11.6357	-0.453	0.453	0.00221865	0.0449803	yes	2	0	0	3181.81	3678	2686	4077	3193	3763	2880	2795	2383
19089	0.452	ENSMUSG00000066877	Nck2	non-catalytic region of tyrosine kinase adaptor protein 2 [Source:MGI Symbol;Acc:MGI:1306821]	1:43444579-43570515	protein_coding	1	ENSG00000071051	NCK2	2713	3711	11.6493	-0.452	0.452	0.000139366	0.00543918	yes	2	0	0	3211.71	3711	2713	3718	3672	3742	2691	2596	2851
1421	0.45	ENSMUSG00000013236	Ptprs	protein tyrosine phosphatase, receptor type, S [Source:MGI Symbol;Acc:MGI:97815]	17:56412426-56476483	protein_coding	1	ENSG00000105426	PTPRS	10025	13697	13.5339	-0.45	0.45	2.5e-05	0.00135603	yes	2	0	0	11860.8	13697	10025	13662	13575	13854	9906	9748	10420
16683	0.45	ENSMUSG00000058881	Zfp516	zinc finger protein 516 [Source:MGI Symbol;Acc:MGI:2443957]	18:82910663-83005314	protein_coding	1	ENSG00000101493	ZNF516	1472	2011	10.7661	-0.45	0.45	0.00067252	0.018343	yes	2	0	0	1741.65	2011	1472	2015	2071	1947	1539	1505	1372
20526	0.45	ENSMUSG00000073725	Lmbrd1	LMBR1 domain containing 1 [Source:MGI Symbol;Acc:MGI:1915671]	1:24678630-24766301	protein_coding	1	ENSG00000168216	LMBRD1	2621	1919	11.1485	0.45	0.45	0.000509741	0.0149557	yes	2	0	0	2269.83	1919	2621	1846	1937	1973	2800	2625	2437
6780	0.444	ENSMUSG00000028599	Tnfrsf1b	tumor necrosis factor receptor superfamily, member 1b [Source:MGI Symbol;Acc:MGI:1314883]	4:145213463-145246870	protein_coding	1	ENSG00000028137	TNFRSF1B	2586	3517	11.5753	-0.444	0.444	0.000763081	0.020165	yes	2	0	0	3051.36	3517	2586	3715	3695	3141	2466	2675	2616
17943	0.443	ENSMUSG00000064363	mt-Nd4	mitochondrially encoded NADH dehydrogenase 4 [Source:MGI Symbol;Acc:MGI:102498]	MT:10167-11544	protein_coding	1	ENSG00000198886	MT-ND4	30492	22435	14.6917	0.443	0.443	6.61e-05	0.00291256	yes	2	0	0	26463.7	22435	30492	21068	23484	22754	29195	31450	30832
11528	0.442	ENSMUSG00000039405	Prss23	protease, serine 23 [Source:MGI Symbol;Acc:MGI:1923703]	7:89507783-89527187	protein_coding	1	ENSG00000150687	PRSS23	19997	14724	14.0835	0.442	0.442	0.000101754	0.00419736	yes	2	0	0	17360.6	14724	19997	13885	15456	14831	19455	21210	19326
766	0.439	ENSMUSG00000004872	Pax3	paired box 3 [Source:MGI Symbol;Acc:MGI:97487]	1:78101267-78197134	protein_coding	1	ENSG00000135903	PAX3	2275	3085	11.388	-0.439	0.439	0.000951185	0.0238727	yes	2	0	0	2680.07	3085	2275	2965	3289	3000	2101	2242	2483
16947	0.437	ENSMUSG00000060012	Kif13b	kinesin family member 13B [Source:MGI Symbol;Acc:MGI:1098265]	14:64647265-64809617	protein_coding	1	ENSG00000197892	KIF13B	4243	3133	11.8486	0.437	0.437	0.00155018	0.0339025	yes	2	0	0	3687.67	3133	4243	2721	3431	3246	4401	4361	3966
3246	0.435	ENSMUSG00000021703	Serinc5	serine incorporator 5 [Source:MGI Symbol;Acc:MGI:2444223]	13:92611091-92711947	protein_coding	1	ENSG00000164300	SERINC5	4133	3058	11.812	0.435	0.435	0.000879722	0.0224168	yes	2	0	0	3595.13	3058	4133	2931	3211	3031	3988	4586	3825
6454	0.426	ENSMUSG00000028035	Dnajb4	DnaJ heat shock protein family (Hsp40) member B4 [Source:MGI Symbol;Acc:MGI:1914285]	3:152178511-152210302	protein_coding	1	ENSG00000162616	DNAJB4	2694	3617	11.6237	-0.426	0.426	0.00182614	0.03862	yes	2	0	0	3155.18	3617	2694	3758	3805	3288	2950	2456	2675
15427	0.425	ENSMUSG00000053080	2700081O15Rik	RIKEN cDNA 2700081O15 gene [Source:MGI Symbol;Acc:MGI:1919667]	19:7417625-7425904	protein_coding	1	ENSG00000188070	C11orf95	5736	7701	12.7139	-0.425	0.425	0.000244149	0.0083376	yes	2	0	0	6718.52	7701	5736	8038	7748	7317	5975	5424	5808
10097	0.419	ENSMUSG00000035621	Midn	midnolin [Source:MGI Symbol;Acc:MGI:1890222]	10:80148272-80158368	protein_coding	1	ENSG00000167470	MIDN	2891	3865	11.722	-0.419	0.419	0.000764733	0.020165	yes	2	0	0	3378.17	3865	2891	3986	4033	3577	2968	2740	2965
20931	0.418	ENSMUSG00000074746	Pdzd8	PDZ domain containing 8 [Source:MGI Symbol;Acc:MGI:2677270]	19:59297178-59345780	protein_coding	1	ENSG00000165650	PDZD8	1715	2291	10.9679	-0.418	0.418	0.00201929	0.0420117	yes	2	0	0	2002.9	2291	1715	2290	2190	2394	1555	1769	1820
8839	0.405	ENSMUSG00000032249	Anp32a	acidic (leucine-rich) nuclear phosphoprotein 32 family, member A [Source:MGI Symbol;Acc:MGI:108447]	9:62341293-62378812	protein_coding	0	<none>	<none>	4624	6123	12.3916	-0.405	0.405	0.00163498	0.0353856	yes	2	0	0	5373.73	6123	4624	6874	5828	5666	4799	4555	4519
5325	0.404	ENSMUSG00000026042	Col5a2	collagen, type V, alpha 2 [Source:MGI Symbol;Acc:MGI:88458]	1:45374321-45503282	protein_coding	1	ENSG00000204262	COL5A2	131736	174263	17.2232	-0.404	0.404	0.00059786	0.0170113	yes	2	0	0	153000	174263	131736	178764	161046	182979	121329	137634	136246
4921	0.4	ENSMUSG00000025203	Scd2	stearoyl-Coenzyme A desaturase 2 [Source:MGI Symbol;Acc:MGI:98240]	19:44293674-44306864	protein_coding	0	<none>	<none>	11735	15487	13.7325	-0.4	0.4	0.000175581	0.00658698	yes	2	0	0	13611.1	15487	11735	15920	15187	15355	11349	11838	12018
10054	0.394	ENSMUSG00000035493	Tgfbi	transforming growth factor, beta induced [Source:MGI Symbol;Acc:MGI:99959]	13:56609523-56639562	protein_coding	1	ENSG00000120708	TGFBI	13639	17924	13.9459	-0.394	0.394	0.00110004	0.0264915	yes	2	0	0	15781.6	17924	13639	16752	19213	17808	13706	12617	14594
6484	0.388	ENSMUSG00000028082	Sh3d19	SH3 domain protein D19 [Source:MGI Symbol;Acc:MGI:1350923]	3:85971109-86130526	protein_coding	1	ENSG00000109686	SH3D19	5328	4069	12.198	0.388	0.388	0.00208048	0.0428225	yes	2	0	0	4698.65	4069	5328	3847	4306	4055	5826	5000	5158
1069	0.38	ENSMUSG00000006931	P3h4	prolyl 3-hydroxylase family member 4 (non-enzymatic) [Source:MGI Symbol;Acc:MGI:1913430]	11:100408456-100414836	protein_coding	1	ENSG00000141696	P3H4	3544	4614	11.994	-0.38	0.38	0.00150976	0.0333463	yes	2	0	0	4078.91	4614	3544	4919	4575	4348	3496	3662	3474
14825	0.38	ENSMUSG00000050565	Tor1aip2	torsin A interacting protein 2 [Source:MGI Symbol;Acc:MGI:3582695]	1:156035403-156068861	protein_coding	1	ENSG00000169905	TOR1AIP2	4616	6007	12.3749	-0.38	0.38	0.00104348	0.0256106	yes	2	0	0	5311.71	6007	4616	6174	5597	6250	4582	4645	4622
11173	0.377	ENSMUSG00000038539	Atf5	activating transcription factor 5 [Source:MGI Symbol;Acc:MGI:2141857]	7:44812256-44816658	protein_coding	1	ENSG00000169136	ATF5	5873	4522	12.3436	0.377	0.377	0.00151074	0.0333463	yes	2	0	0	5197.56	4522	5873	4873	4211	4483	5885	5836	5897
4608	0.373	ENSMUSG00000024661	Fth1	ferritin heavy polypeptide 1 [Source:MGI Symbol;Acc:MGI:95588]	19:9980598-9985098	protein_coding	0	<none>	<none>	45955	35477	15.3133	0.373	0.373	0.00186017	0.0391905	yes	2	0	0	40716.2	35477	45955	38771	35775	31884	45433	47568	44865
2048	0.369	ENSMUSG00000019087	Atp6ap1	ATPase, H+ transporting, lysosomal accessory protein 1 [Source:MGI Symbol;Acc:MGI:109629]	X:74297097-74304721	protein_coding	1	ENSG00000071553	ATP6AP1	11914	9224	13.3676	0.369	0.369	0.00205408	0.0424785	yes	2	0	0	10568.9	9224	11914	9214	9463	8994	10930	13042	11770
9140	0.362	ENSMUSG00000032803	Cdv3	carnitine deficiency-associated gene expressed in ventricle 3 [Source:MGI Symbol;Acc:MGI:2448759]	9:103353094-103365840	protein_coding	1	ENSG00000091527	CDV3	4223	5429	12.2366	-0.362	0.362	0.00188025	0.0395137	yes	2	0	0	4826.18	5429	4223	5357	5230	5701	4045	4236	4388
14005	0.358	ENSMUSG00000047514	Tspyl1	testis-specific protein, Y-encoded-like 1 [Source:MGI Symbol;Acc:MGI:1298395]	10:34282190-34285275	protein_coding	1	ENSG00000189241	TSPYL1	3129	4010	11.8015	-0.358	0.358	0.00160015	0.0347219	yes	2	0	0	3569.59	4010	3129	3995	4041	3994	3121	3103	3164
21595	0.08278	ENSMUSG00000076614	Ighg1	immunoglobulin heavy constant gamma 1 (G1m marker) [Source:MGI Symbol;Acc:MGI:96446]	12:113325240-113330523	IG_C_gene	0	<none>	<none>	53	0	4.72792	8.278	8.278	0.0341782	0.277438	no	1	1	0	26.75	0	53	0	0	0	150	10	0
13930	0.07214	ENSMUSG00000047222	Rnase2a	ribonuclease, RNase A family, 2A (liver, eosinophil-derived neurotoxin) [Source:MGI Symbol;Acc:MGI:1890465]	14:51255262-51256112	protein_coding	0	<none>	<none>	0	29	3.85798	-7.214	7.214	0.0650261	0.398844	no	0	1	0	14.48	29	0	79	8	0	0	0	0
861	0.07	ENSMUSG00000005540	Fcer2a	Fc receptor, IgE, low affinity II, alpha polypeptide [Source:MGI Symbol;Acc:MGI:95497]	8:3681737-3694175	protein_coding	1	ENSG00000104921	FCER2	22	0	3.45943	7	7	0.0734976	0.423819	no	0	1	0	11.03	0	22	0	0	0	66	0	0
42253	0.07	ENSMUSG00000104213	Ighd	immunoglobulin heavy constant delta [Source:MGI Symbol;Acc:MGI:96447]	12:113406604-113416324	IG_C_gene	0	<none>	<none>	22	0	3.45943	7	7	0.0734976	0.423819	no	0	1	0	11.03	0	22	0	0	0	66	0	0
1233	0.06814	ENSMUSG00000009350	Mpo	myeloperoxidase [Source:MGI Symbol;Acc:MGI:97137]	11:87793581-87804413	protein_coding	1	ENSG00000005381	MPO	19	0	3.24793	6.814	6.814	0.0814927	0.450589	no	0	1	0	9.7	0	19	0	0	0	48	10	0
17347	0.06803	ENSMUSG00000061947	Serpina10	serine (or cysteine) peptidase inhibitor, clade A (alpha-1 antiproteinase, antitrypsin), member 10 [Source:MGI Symbol;Acc:MGI:2667725]	12:103614786-103631444	protein_coding	1	ENSG00000140093	SERPINA10	19	0	3.24793	6.803	6.803	0.0819992	0.451592	no	0	1	0	9.63	0	19	0	0	0	58	0	0
8743	0.06774	ENSMUSG00000032053	Pou2af1	POU domain, class 2, associating factor 1 [Source:MGI Symbol;Acc:MGI:105086]	9:51213708-51240080	protein_coding	1	ENSG00000110777	POU2AF1	19	0	3.24793	6.774	6.774	0.083319	0.455548	no	0	1	0	9.44	0	19	0	0	0	53	4	0
14674	0.06741	ENSMUSG00000050010	Shisa3	shisa family member 3 [Source:MGI Symbol;Acc:MGI:3041225]	5:67607882-67623552	protein_coding	1	ENSG00000178343	SHISA3	36	0	4.16993	6.741	6.741	0.0164687	0.177869	no	0	1	0	18.12	0	36	1	0	0	83	25	0
9113	0.06739	ENSMUSG00000032726	Bmp8a	bone morphogenetic protein 8a [Source:MGI Symbol;Acc:MGI:104515]	4:123312645-123343252	protein_coding	0	<none>	<none>	36	0	4.16993	6.739	6.739	0.0203475	0.203049	no	0	1	0	18.07	0	36	0	1	0	90	0	17
33894	0.06463	ENSMUSG00000094930	Igkv6-25	immunoglobulin kappa chain variable 6-25 [Source:MGI Symbol;Acc:MGI:4439867]	6:70215400-70215957	IG_V_gene	0	<none>	<none>	15	0	2.90689	6.463	6.463	0.00889565	0.118502	no	0	1	0	7.62	0	15	0	0	0	46	0	0
19792	0.06428	ENSMUSG00000070473	Cldn3	claudin 3 [Source:MGI Symbol;Acc:MGI:1329044]	5:134986214-134987472	protein_coding	1	ENSG00000165215	CLDN3	15	0	2.90689	6.428	6.428	0.00264358	0.0518908	no	0	1	0	7.44	0	15	0	0	0	37	7	0
12370	0.06302	ENSMUSG00000041794	Myrip	myosin VIIA and Rab interacting protein [Source:MGI Symbol;Acc:MGI:2384407]	9:120301513-120474841	protein_coding	1	ENSG00000170011	MYRIP	14	0	2.80735	6.302	6.302	0.00317192	0.0585383	no	0	1	0	6.8	0	14	0	0	0	25	16	0
19553	0.06274	ENSMUSG00000069378	Prdm6	PR domain containing 6 [Source:MGI Symbol;Acc:MGI:2684938]	18:53463583-53575907	protein_coding	1	ENSG00000061455	PRDM6	13	0	2.70044	6.274	6.274	0.00421667	0.0724441	no	0	1	0	6.68	0	13	0	0	0	34	6	0
7031	0.06259	ENSMUSG00000028996	Rbp7	retinol binding protein 7, cellular [Source:MGI Symbol;Acc:MGI:1890409]	4:149449687-149454978	protein_coding	1	ENSG00000162444	RBP7	13	0	2.70044	6.259	6.259	0.0036048	0.0645957	no	0	1	0	6.6	0	13	0	0	0	24	16	0
1098	0.0624	ENSMUSG00000007440	Pcdha11	protocadherin alpha 11 [Source:MGI Symbol;Acc:MGI:1298372]	18:37005203-37187657	protein_coding	0	<none>	<none>	13	0	2.70044	6.24	6.24	0.0042228	0.0724748	no	0	1	0	6.52	0	13	0	0	0	12	0	27
5378	0.06198	ENSMUSG00000026141	Col19a1	collagen, type XIX, alpha 1 [Source:MGI Symbol;Acc:MGI:1095415]	1:24261890-24587472	protein_coding	1	ENSG00000082293	COL19A1	13	0	2.70044	6.198	6.198	0.00435618	0.0739921	no	0	1	0	6.32	0	13	0	0	0	0	12	26
3642	0.06112	ENSMUSG00000022376	Adcy8	adenylate cyclase 8 [Source:MGI Symbol;Acc:MGI:1341110]	15:64697084-64922296	protein_coding	1	ENSG00000155897	ADCY8	12	0	2.58496	6.112	6.112	0.0188333	0.192885	no	0	1	0	5.96	0	12	0	0	0	0	0	36
15616	0.06107	ENSMUSG00000053930	Shisa6	shisa family member 6 [Source:MGI Symbol;Acc:MGI:2685725]	11:66211725-66525964	protein_coding	1	ENSG00000188803	SHISA6	12	0	2.58496	6.107	6.107	0.00570851	0.0890753	no	0	1	0	5.95	0	12	0	0	0	23	13	0
9192	0.0604	ENSMUSG00000032942	Ucp3	uncoupling protein 3 (mitochondrial, proton carrier) [Source:MGI Symbol;Acc:MGI:1099787]	7:100472990-100486432	protein_coding	1	ENSG00000175564	UCP3	11	0	2.45943	6.04	6.04	0.00398496	0.0696405	no	0	1	0	5.64	0	11	0	0	0	2	29	2
5905	0.06012	ENSMUSG00000027048	Abcb11	ATP-binding cassette, sub-family B (MDR/TAP), member 11 [Source:MGI Symbol;Acc:MGI:1351619]	2:69238282-69342616	protein_coding	1	ENSG00000073734	ABCB11	11	0	2.45943	6.012	6.012	0.00898704	0.119053	no	0	1	0	5.58	0	11	0	0	0	29	5	0
4510	0.0597	ENSMUSG00000024479	Mal2	mal, T cell differentiation protein 2 [Source:MGI Symbol;Acc:MGI:2146021]	15:54571192-54602847	protein_coding	1	ENSG00000147676	MAL2	11	0	2.45943	5.97	5.97	0.0253062	0.229974	no	0	1	0	5.42	0	11	0	0	0	32	0	0
5073	0.05939	ENSMUSG00000025488	Cox8b	cytochrome c oxidase subunit 8B [Source:MGI Symbol;Acc:MGI:105958]	7:140898945-140900446	protein_coding	1	ENSG00000187581	COX8C	10	0	2.32193	5.939	5.939	0.00339755	0.0616106	no	0	1	0	5.3	0	10	0	0	0	20	9	2
49315	0.05916	ENSMUSG00000111761	9230112J17Rik	RIKEN cDNA 9230112J17 gene [Source:MGI Symbol;Acc:MGI:1924999]	9:60523967-60545882	lincRNA	0	<none>	<none>	10	0	2.32193	5.916	5.916	0.0273397	0.243048	no	0	1	0	5.18	0	10	0	0	0	0	31	0
17453	0.05886	ENSMUSG00000062329	Cytl1	cytokine-like 1 [Source:MGI Symbol;Acc:MGI:2684993]	5:37735519-37739820	protein_coding	1	ENSG00000170891	CYTL1	10	0	2.32193	5.886	5.886	0.0109124	0.13551	no	0	1	0	5.08	0	10	0	0	0	0	23	8
1301	0.05873	ENSMUSG00000010122	Slc47a1	solute carrier family 47, member 1 [Source:MGI Symbol;Acc:MGI:1914723]	11:61343401-61378345	protein_coding	1	ENSG00000142494	SLC47A1	10	0	2.32193	5.873	5.873	0.0106472	0.133599	no	0	1	0	5.05	0	10	0	0	0	16	15	0
54177	0.05871	ENSMUSG00000117011	CT486005.1	novel transcript	17:43146041-43158291	lincRNA	0	<none>	<none>	10	0	2.32193	5.871	5.871	0.00332649	0.0604535	no	0	1	0	5.03	0	10	0	0	0	4	15	12
47795	0.05869	ENSMUSG00000110071	Gm45512	predicted gene 45512 [Source:MGI Symbol;Acc:MGI:5791348]	8:45920872-45922424	TEC	0	<none>	<none>	10	0	2.32193	5.869	5.869	0.00363812	0.065054	no	0	1	0	5.05	0	10	0	0	0	16	3	12
10572	0.05851	ENSMUSG00000037053	Azgp1	alpha-2-glycoprotein 1, zinc [Source:MGI Symbol;Acc:MGI:103163]	5:137981520-137990233	protein_coding	1	ENSG00000160862	AZGP1	10	0	2.32193	5.851	5.851	0.0118784	0.142927	no	0	1	0	4.98	0	10	0	0	0	22	8	0
28446	0.05817	ENSMUSG00000086903	Hotair	HOX transcript antisense RNA (non-protein coding) [Source:MGI Symbol;Acc:MGI:3826586]	15:102944062-102947730	lincRNA	0	<none>	<none>	9	0	2.16993	5.817	5.817	0.00434532	0.0739921	no	0	1	0	4.84	0	9	0	0	0	8	17	3
51309	0.05816	ENSMUSG00000113781	Gm35558	predicted gene, 35558 [Source:MGI Symbol;Acc:MGI:5594717]	12:110597156-110597359	lincRNA	0	<none>	<none>	0	11	2.45943	-5.816	5.816	0.00500504	0.0818538	no	0	1	0	5.49	11	0	10	22	1	0	0	0
19239	0.05792	ENSMUSG00000067724	Gbx1	gastrulation brain homeobox 1 [Source:MGI Symbol;Acc:MGI:95667]	5:24502757-24527202	protein_coding	1	ENSG00000164900	GBX1	10	0	2.32193	5.792	5.792	0.00394651	0.0691968	no	0	1	0	4.79	0	10	0	0	0	16	5	8
50493	0.05587	ENSMUSG00000112963	Gm6093	predicted gene 6093 [Source:MGI Symbol;Acc:MGI:3648840]	13:33562486-33569317	lincRNA	0	<none>	<none>	0	9	2.16993	-5.587	5.587	0.00726223	0.104055	no	0	1	0	4.7	9	0	20	4	4	0	0	0
7665	0.05515	ENSMUSG00000030134	Rasgef1a	RasGEF domain family, member 1A [Source:MGI Symbol;Acc:MGI:1917977]	6:118011438-118091546	protein_coding	1	ENSG00000198915	RASGEF1A	15	0	2.90689	5.515	5.515	0.00542855	0.0861349	no	0	1	0	7.87	0	15	0	0	1	43	2	1
21632	0.0532	ENSMUSG00000076752	Tcrg-C2	T-cell receptor gamma, constant 2 [Source:MGI Symbol;Acc:MGI:98626]	13:19304649-19307551	TR_C_gene	0	<none>	<none>	13	0	2.70044	5.32	5.32	0.00271257	0.0526379	no	0	1	0	6.88	0	13	0	0	1	12	5	23
16199	0.05241	ENSMUSG00000056632	Dsg3	desmoglein 3 [Source:MGI Symbol;Acc:MGI:99499]	18:20510274-20547459	protein_coding	1	ENSG00000134757	DSG3	0	14	2.80735	-5.241	5.241	0.0270248	0.241391	no	0	1	0	7.38	14	0	43	0	0	0	0	1
11007	0.05164	ENSMUSG00000038173	Enpp6	ectonucleotide pyrophosphatase/phosphodiesterase 6 [Source:MGI Symbol;Acc:MGI:2445171]	8:46986887-47096762	protein_coding	1	ENSG00000164303	ENPP6	12	0	2.58496	5.164	5.164	0.0145431	0.16409	no	0	1	0	6.2	0	12	0	0	1	29	7	0
43222	0.05151	ENSMUSG00000105206	Gm4870	predicted gene 4870 [Source:MGI Symbol;Acc:MGI:3779442]	5:143438393-143439643	processed_pseudogene	0	<none>	<none>	12	0	2.58496	5.151	5.151	0.00536822	0.0856804	no	0	1	0	6.08	0	12	0	1	0	8	23	4
14985	0.0511	ENSMUSG00000051159	Cited1	Cbp/p300-interacting transactivator with Glu/Asp-rich carboxy-terminal domain 1 [Source:MGI Symbol;Acc:MGI:108023]	X:102247381-102252181	protein_coding	1	ENSG00000125931	CITED1	12	0	2.58496	5.11	5.11	0.00455328	0.0761851	no	0	1	0	5.97	0	12	0	0	1	17	8	10
1764	0.04997	ENSMUSG00000017007	Rbpjl	recombination signal binding protein for immunoglobulin kappa J region-like [Source:MGI Symbol;Acc:MGI:1196616]	2:164403141-164415448	protein_coding	1	ENSG00000124232	RBPJL	11	0	2.45943	4.997	4.997	0.0223569	0.214372	no	0	1	0	5.54	0	11	1	0	0	28	5	0
2499	0.04902	ENSMUSG00000020411	Nipal4	NIPA-like domain containing 4 [Source:MGI Symbol;Acc:MGI:2444671]	11:46148155-46166508	protein_coding	1	ENSG00000172548	NIPAL4	48	2	4.64386	4.902	4.902	0.118034	0.540228	no	0	1	0	24.93	2	48	0	0	5	0	102	42
27768	0.04886	ENSMUSG00000086040	Wipf3	WAS/WASL interacting protein family, member 3 [Source:MGI Symbol;Acc:MGI:3044681]	6:54429603-54503768	protein_coding	1	ENSG00000122574	WIPF3	10	0	2.32193	4.886	4.886	0.0312646	0.263395	no	0	1	0	5.1	0	10	0	0	1	0	27	2
41111	0.04853	ENSMUSG00000102964	9430034N14Rik	RIKEN cDNA 9430034N14 gene [Source:MGI Symbol;Acc:MGI:2444791]	1:156026223-156030007	TEC	0	<none>	<none>	10	0	2.32193	4.853	4.853	0.0103239	0.130636	no	0	1	0	5.01	0	10	0	0	1	11	13	5
3556	0.04831	ENSMUSG00000022226	Mcpt2	mast cell protease 2 [Source:MGI Symbol;Acc:MGI:96938]	14:56042041-56044642	protein_coding	0	<none>	<none>	1	20	3.39232	-4.831	4.831	0.00268786	0.052451	no	0	1	0	10.52	20	1	13	4	44	0	0	2
3038	0.04787	ENSMUSG00000021314	Amph	amphiphysin [Source:MGI Symbol;Acc:MGI:103574]	13:18948205-19150921	protein_coding	1	ENSG00000078053	AMPH	17	1	3.16993	4.787	4.787	0.00459156	0.0767486	no	0	1	0	8.49	1	17	0	2	0	4	11	35
3203	0.04775	ENSMUSG00000021622	Ckmt2	creatine kinase, mitochondrial 2 [Source:MGI Symbol;Acc:MGI:1923972]	13:91853387-91876885	protein_coding	1	ENSG00000131730	CKMT2	9	0	2.16993	4.775	4.775	0.0631642	0.392864	no	0	1	0	4.71	0	9	0	1	0	0	27	0
19995	0.04726	ENSMUSG00000071226	Cecr2	CECR2, histone acetyl-lysine reader [Source:MGI Symbol;Acc:MGI:1923799]	6:120666369-120771190	protein_coding	1	ENSG00000099954	CECR2	17	1	3.16993	4.726	4.726	0.00332521	0.0604535	no	0	1	0	8.74	1	17	0	0	2	28	5	17
50188	0.04725	ENSMUSG00000112657	BC106175	cDNA sequence BC106175 [Source:MGI Symbol;Acc:MGI:3628444]	12:8478874-8482157	transcribed_processed_pseudogene	0	<none>	<none>	17	1	3.16993	4.725	4.725	0.00742207	0.105627	no	0	1	0	8.75	1	17	0	0	2	39	11	1
2299	0.04645	ENSMUSG00000020081	Tacr2	tachykinin receptor 2 [Source:MGI Symbol;Acc:MGI:98477]	10:62252438-62265990	protein_coding	1	ENSG00000075073	TACR2	0	10	2.32193	-4.645	4.645	0.0380694	0.295687	no	0	1	0	4.92	10	0	0	24	5	0	0	1
7203	0.04635	ENSMUSG00000029272	Sult1e1	sulfotransferase family 1E, member 1 [Source:MGI Symbol;Acc:MGI:98431]	5:87575969-87591594	protein_coding	1	ENSG00000109193	SULT1E1	154	6	6.32193	4.635	4.635	0.00838008	0.114564	no	1	1	0	80.27	6	154	7	0	12	368	86	9
46680	0.04596	ENSMUSG00000108926	Gm10988	predicted gene 10988 [Source:MGI Symbol;Acc:MGI:3779203]	7:30151841-30152928	processed_pseudogene	0	<none>	<none>	0	9	2.16993	-4.596	4.596	0.0384121	0.297323	no	0	1	0	4.8	9	0	13	0	15	1	0	0
36466	0.04589	ENSMUSG00000097974	Gm10605	predicted gene 10605 [Source:MGI Symbol;Acc:MGI:3642596]	7:99625936-99631711	lincRNA	0	<none>	<none>	16	1	3.08746	4.589	4.589	0.0158899	0.173076	no	0	1	0	8.15	1	16	2	0	0	28	19	0
9827	0.04582	ENSMUSG00000034837	Gnat1	guanine nucleotide binding protein, alpha transducing 1 [Source:MGI Symbol;Acc:MGI:95778]	9:107674474-107679712	protein_coding	1	ENSG00000114349	GNAT1	0	9	2.16993	-4.582	4.582	0.0483162	0.340749	no	0	1	0	4.72	9	0	0	25	2	0	0	1
7379	0.04519	ENSMUSG00000029563	Foxp2	forkhead box P2 [Source:MGI Symbol;Acc:MGI:2148705]	6:14901349-15441977	protein_coding	1	ENSG00000128573	FOXP2	15	1	3	4.519	4.519	0.00570773	0.0890753	no	0	1	0	7.61	1	15	0	0	2	24	11	9
15823	0.04503	ENSMUSG00000054889	Dsp	desmoplakin [Source:MGI Symbol;Acc:MGI:109611]	13:38151294-38198577	protein_coding	1	ENSG00000096696	DSP	5	105	5.78136	-4.503	4.503	0.0461092	0.331373	no	1	1	0	54.91	105	5	290	24	1	0	1	13
32257	0.04472	ENSMUSG00000092680	Snord55	small nucleolar RNA, C/D box 55 [Source:MGI Symbol;Acc:MGI:3819543]	4:117155770-117155848	snoRNA	1	ENSG00000264294	SNORD55	1	17	3.16993	-4.472	4.472	0.00484096	0.0798759	no	0	1	0	8.68	17	1	29	12	9	2	0	0
3918	0.04466	ENSMUSG00000022829	Stxbp5l	syntaxin binding protein 5-like [Source:MGI Symbol;Acc:MGI:2443815]	16:37114942-37384962	protein_coding	1	ENSG00000145087	STXBP5L	13	1	2.80735	4.466	4.466	0.0100739	0.128547	no	0	1	0	6.87	1	13	0	2	0	23	4	13
15857	0.04423	ENSMUSG00000055022	Cntn1	contactin 1 [Source:MGI Symbol;Acc:MGI:105980]	15:92051165-92341967	protein_coding	1	ENSG00000018236	CNTN1	14	1	2.90689	4.423	4.423	0.00521695	0.0840818	no	0	1	0	6.95	1	14	1	1	0	16	16	9
13826	0.04422	ENSMUSG00000046856	Gpr1	G protein-coupled receptor 1 [Source:MGI Symbol;Acc:MGI:2385324]	1:63182691-63214543	protein_coding	1	ENSG00000183671	GPR1	83	4	5.44294	4.422	4.422	0.0657545	0.401376	no	1	1	0	43.53	4	83	0	0	12	202	43	4
10184	0.0442	ENSMUSG00000035910	Dcdc2a	doublecortin domain containing 2a [Source:MGI Symbol;Acc:MGI:2652818]	13:25056004-25210706	protein_coding	1	ENSG00000146038	DCDC2	14	1	2.90689	4.42	4.42	0.0112177	0.137966	no	0	1	0	7.25	1	14	2	0	0	23	16	2
12586	0.04418	ENSMUSG00000042451	Mybph	myosin binding protein H [Source:MGI Symbol;Acc:MGI:1858196]	1:134193448-134201232	protein_coding	1	ENSG00000133055	MYBPH	14	1	2.90689	4.418	4.418	0.0313314	0.263486	no	0	1	0	7.12	1	14	0	0	2	0	38	3
12593	0.04376	ENSMUSG00000042474	Fcmr	Fc fragment of IgM receptor [Source:MGI Symbol;Acc:MGI:1916419]	1:130865669-130880791	protein_coding	1	ENSG00000162894	FCMR	28	1	3.85798	4.376	4.376	0.248712	0.7333	no	0	1	0	14.51	1	28	4	0	0	83	0	0
27429	0.04375	ENSMUSG00000085632	Gm12381	predicted gene 12381 [Source:MGI Symbol;Acc:MGI:3651851]	4:38571667-38855483	lincRNA	0	<none>	<none>	34	2	4.16993	4.375	4.375	0.00394243	0.0691968	no	0	1	0	17.8	2	34	4	0	1	87	0	15
17783	0.04345	ENSMUSG00000063804	Lin28b	lin-28 homolog B (C. elegans) [Source:MGI Symbol;Acc:MGI:3584032]	10:45376620-45486395	protein_coding	1	ENSG00000187772	LIN28B	12	1	2.70044	4.345	4.345	0.0115975	0.140869	no	0	1	0	6.34	1	12	0	2	0	19	7	10
7983	0.04342	ENSMUSG00000030724	Cd19	CD19 antigen [Source:MGI Symbol;Acc:MGI:88319]	7:126408450-126414889	protein_coding	1	ENSG00000177455	CD19	20	1	3.39232	4.342	4.342	0.255543	0.739345	no	0	1	0	10.31	1	20	0	0	3	59	0	0
28156	0.04341	ENSMUSG00000086533	Mypopos	Myb-related transcription factor, partner of profilin, opposite strand [Source:MGI Symbol;Acc:MGI:3826523]	7:18993234-19001222	antisense	0	<none>	<none>	13	1	2.80735	4.341	4.341	0.00665906	0.0988185	no	0	1	0	6.78	1	13	1	0	1	7	17	14
11137	0.04332	ENSMUSG00000038473	Nos1ap	nitric oxide synthase 1 (neuronal) adaptor protein [Source:MGI Symbol;Acc:MGI:1917979]	1:170302668-170589861	protein_coding	1	ENSG00000198929	NOS1AP	12	1	2.70044	4.332	4.332	0.0246887	0.22685	no	0	1	0	6.24	1	12	0	2	0	30	5	1
35595	0.04282	ENSMUSG00000096986	4930509E16Rik	RIKEN cDNA 4930509E16 gene [Source:MGI Symbol;Acc:MGI:1922365]	9:72518250-72531858	lincRNA	0	<none>	<none>	13	1	2.80735	4.282	4.282	0.0154019	0.169982	no	0	1	0	6.48	1	13	0	0	2	5	26	7
55064	0.04209	ENSMUSG00000117914	AC125381.1	Novel transcript	19:33070072-33102167	lincRNA	0	<none>	<none>	12	1	2.70044	4.209	4.209	0.0232282	0.218655	no	0	1	0	6.21	1	12	0	0	2	17	17	1
15663	0.04204	ENSMUSG00000054136	Adm2	adrenomedullin 2 [Source:MGI Symbol;Acc:MGI:2675256]	15:89322720-89324731	protein_coding	1	ENSG00000128165	ADM2	1	12	2.70044	-4.204	4.204	0.0147659	0.165384	no	0	1	0	6.39	12	1	20	7	10	0	2	0
9514	0.04159	ENSMUSG00000033987	Dnah17	dynein, axonemal, heavy chain 17 [Source:MGI Symbol;Acc:MGI:1917176]	11:118021723-118130634	protein_coding	1	ENSG00000187775	DNAH17	12	1	2.70044	4.159	4.159	0.0434064	0.319809	no	0	1	0	6.17	1	12	2	0	0	28	7	0
1305	0.04131	ENSMUSG00000010175	Prox1	prospero homeobox 1 [Source:MGI Symbol;Acc:MGI:97772]	1:190118035-190170714	protein_coding	1	ENSG00000117707	PROX1	17	1	3.16993	4.131	4.131	0.00331425	0.0603628	no	0	1	0	8.86	1	17	1	0	2	11	27	12
15774	0.04129	ENSMUSG00000054641	Mmrn1	multimerin 1 [Source:MGI Symbol;Acc:MGI:1918195]	6:60924976-60989378	protein_coding	1	ENSG00000138722	MMRN1	17	1	3.16993	4.129	4.129	0.0228335	0.217068	no	0	1	0	8.87	1	17	0	0	3	23	27	0
15185	0.04125	ENSMUSG00000051951	Xkr4	X-linked Kx blood group related 4 [Source:MGI Symbol;Acc:MGI:3528744]	1:3205901-3671498	protein_coding	1	ENSG00000206579	XKR4	11	1	2.58496	4.125	4.125	0.0464837	0.33347	no	0	1	0	5.91	1	11	0	0	2	25	8	0
11335	0.04104	ENSMUSG00000038917	3930402G23Rik	RIKEN cDNA 3930402G23 gene [Source:MGI Symbol;Acc:MGI:1921277]	8:10924427-10928696	lincRNA	0	<none>	<none>	10	1	2.45943	4.104	4.104	0.0149582	0.166741	no	0	1	0	5.59	1	10	0	1	1	7	8	16
30808	0.04087	ENSMUSG00000089960	Ugt1a1	UDP glucuronosyltransferase 1 family, polypeptide A1 [Source:MGI Symbol;Acc:MGI:98898]	1:88211959-88218997	protein_coding	1	ENSG00000241635	UGT1A1	10	1	2.45943	4.087	4.087	0.0228496	0.217097	no	0	1	0	5.32	1	10	0	2	0	14	8	8
43749	0.04048	ENSMUSG00000105742	Gm42748	predicted gene 42748 [Source:MGI Symbol;Acc:MGI:5662885]	5:122165597-122167937	TEC	0	<none>	<none>	10	1	2.45943	4.048	4.048	0.0284796	0.249378	no	0	1	0	5.16	1	10	0	2	0	4	14	12
4506	0.04043	ENSMUSG00000024471	Myot	myotilin [Source:MGI Symbol;Acc:MGI:1889800]	18:44334074-44355724	protein_coding	1	ENSG00000120729	MYOT	19	1	3.32193	4.043	4.043	0.0369228	0.290931	no	0	1	0	10.04	1	19	0	3	0	0	56	1
8666	0.04037	ENSMUSG00000031937	Vstm5	V-set and transmembrane domain containing 5 [Source:MGI Symbol;Acc:MGI:1916387]	9:15239045-15259416	protein_coding	1	ENSG00000214376	VSTM5	1	23	3.58496	-4.037	4.037	0.00454443	0.0761135	no	0	1	0	12.51	23	1	47	5	18	0	0	4
38916	0.0403	ENSMUSG00000100627	A830008E24Rik	RIKEN cDNA A830008E24 gene [Source:MGI Symbol;Acc:MGI:3041183]	1:154037597-154117951	lincRNA	0	<none>	<none>	10	1	2.45943	4.03	4.03	0.0232955	0.218962	no	0	1	0	5.52	1	10	0	0	2	10	6	15
6951	0.04023	ENSMUSG00000028871	Rspo1	R-spondin 1 [Source:MGI Symbol;Acc:MGI:2183426]	4:124986430-125009099	protein_coding	1	ENSG00000169218	RSPO1	24	1	3.64386	4.023	4.023	0.0126934	0.149601	no	0	1	0	12.77	1	24	0	3	1	65	7	0
36099	0.04001	ENSMUSG00000097559	D430018E03Rik	RIKEN cDNA D430018E03 gene [Source:MGI Symbol;Acc:MGI:3045245]	5:142874077-142878373	sense_intronic	0	<none>	<none>	14	1	2.90689	4.001	4.001	0.0113023	0.138393	no	0	1	0	7.51	1	14	0	3	0	14	6	22
50234	0.03972	ENSMUSG00000112704	Gm46329	predicted gene, 46329 [Source:MGI Symbol;Acc:MGI:5825966]	12:57951211-58077436	lincRNA	0	<none>	<none>	20	1	3.39232	3.972	3.972	0.00825816	0.113832	no	0	1	0	10.84	1	20	2	0	2	54	4	3
11847	0.03968	ENSMUSG00000040283	Btnl9	butyrophilin-like 9 [Source:MGI Symbol;Acc:MGI:2442439]	11:49165585-49187159	protein_coding	1	ENSG00000165810	BTNL9	25	2	3.75489	3.968	3.968	0.00540033	0.0860388	no	0	1	0	13.34	2	25	0	0	5	48	24	3
11191	0.0394	ENSMUSG00000038576	Susd4	sushi domain containing 4 [Source:MGI Symbol;Acc:MGI:2138351]	1:182763860-182896591	protein_coding	1	ENSG00000143502	SUSD4	1	17	3.16993	-3.94	3.94	0.00734977	0.104777	no	0	1	0	8.86	17	1	33	5	12	2	1	0
51252	0.03936	ENSMUSG00000113724	Gm48398	predicted gene, 48398 [Source:MGI Symbol;Acc:MGI:6097885]	12:18610384-18610600	processed_pseudogene	0	<none>	<none>	1	10	2.45943	-3.936	3.936	0.0341233	0.277398	no	0	1	0	5.33	10	1	20	4	6	0	2	0
14602	0.03925	ENSMUSG00000049699	Ucn2	urocortin 2 [Source:MGI Symbol;Acc:MGI:2176375]	9:108986010-108987164	protein_coding	1	ENSG00000145040	UCN2	1	10	2.45943	-3.925	3.925	0.0669011	0.404098	no	0	1	0	5.22	10	1	11	0	18	0	2	0
9010	0.0392	ENSMUSG00000032511	Scn5a	sodium channel, voltage-gated, type V, alpha [Source:MGI Symbol;Acc:MGI:98251]	9:119483408-119579016	protein_coding	1	ENSG00000183873	SCN5A	9	1	2.32193	3.92	3.92	0.0502201	0.347846	no	0	1	0	4.71	1	9	0	2	0	7	18	1
2911	0.0391	ENSMUSG00000021095	Gsc	goosecoid homeobox [Source:MGI Symbol;Acc:MGI:95841]	12:104471209-104473330	protein_coding	1	ENSG00000133937	GSC	34	2	4.16993	3.91	3.91	0.00325932	0.0597543	no	0	1	0	18.22	2	34	3	0	4	83	18	1
34862	0.03871	ENSMUSG00000096111	Gm21917	predicted gene, 21917 [Source:MGI Symbol;Acc:MGI:5434081]	15:99931711-99953044	antisense	0	<none>	<none>	13	1	2.80735	3.871	3.871	0.0400758	0.305536	no	0	1	0	7.12	1	13	1	2	0	37	3	0
15254	0.03863	ENSMUSG00000052295	8030423F21Rik	RIKEN cDNA 8030423F21 gene [Source:MGI Symbol;Acc:MGI:2443206]	5:52607550-52619012	lincRNA	0	<none>	<none>	9	1	2.32193	3.863	3.863	0.0354552	0.282844	no	0	1	0	4.96	1	9	0	0	2	13	9	5
13485	0.03851	ENSMUSG00000045613	Chrm2	cholinergic receptor, muscarinic 2, cardiac [Source:MGI Symbol;Acc:MGI:88397]	6:36388084-36528414	protein_coding	1	ENSG00000181072	CHRM2	9	1	2.32193	3.851	3.851	0.0599837	0.384211	no	0	1	0	4.73	1	9	0	1	1	19	7	0
6092	0.03846	ENSMUSG00000027399	Il1a	interleukin 1 alpha [Source:MGI Symbol;Acc:MGI:96542]	2:129299610-129309972	protein_coding	1	ENSG00000115008	IL1A	1	14	2.90689	-3.846	3.846	0.0158041	0.172478	no	0	1	0	7.5	14	1	12	6	24	0	3	0
17262	0.03839	ENSMUSG00000061527	Krt5	keratin 5 [Source:MGI Symbol;Acc:MGI:96702]	15:101707070-101712898	protein_coding	0	<none>	<none>	25	361	7.59246	-3.839	3.839	0.0826487	0.45352	no	1	1	0	192.89	361	25	1010	58	14	0	7	68
8239	0.03829	ENSMUSG00000031230	Fgf16	fibroblast growth factor 16 [Source:MGI Symbol;Acc:MGI:1931627]	X:105764279-105774939	protein_coding	1	ENSG00000196468	FGF16	9	1	2.32193	3.829	3.829	0.0749625	0.428119	no	0	1	0	4.87	1	9	0	0	2	14	13	0
12296	0.03828	ENSMUSG00000041608	Entpd3	ectonucleoside triphosphate diphosphohydrolase 3 [Source:MGI Symbol;Acc:MGI:1321386]	9:120539818-120568327	protein_coding	1	ENSG00000168032	ENTPD3	1	15	3	-3.828	3.828	0.017734	0.185639	no	0	1	0	8.15	15	1	5	33	8	0	0	3
41545	0.03828	ENSMUSG00000103440	Gm37131	predicted gene, 37131 [Source:MGI Symbol;Acc:MGI:5610359]	3:65863269-65864829	TEC	0	<none>	<none>	9	1	2.32193	3.828	3.828	0.0595327	0.383203	no	0	1	0	4.68	1	9	1	1	0	0	16	10
10260	0.03802	ENSMUSG00000036151	Tm6sf2	transmembrane 6 superfamily member 2 [Source:MGI Symbol;Acc:MGI:1933210]	8:70072924-70080066	protein_coding	1	ENSG00000213996	TM6SF2	12	1	2.70044	3.802	3.802	0.0217581	0.211058	no	0	1	0	6.56	1	12	0	3	0	6	9	22
10720	0.03774	ENSMUSG00000037440	Vnn1	vanin 1 [Source:MGI Symbol;Acc:MGI:108395]	10:23894688-23905343	protein_coding	1	ENSG00000112299	VNN1	13	1	2.80735	3.774	3.774	0.0131477	0.153222	no	0	1	0	6.7	1	13	1	2	0	10	7	21
8605	0.03773	ENSMUSG00000031842	Pde4c	phosphodiesterase 4C, cAMP specific [Source:MGI Symbol;Acc:MGI:99556]	8:70723720-70751186	protein_coding	0	<none>	<none>	22	2	3.58496	3.773	3.773	0.00418008	0.0719639	no	0	1	0	11.73	2	22	0	0	5	23	16	27
756	0.03769	ENSMUSG00000004814	Ccl24	chemokine (C-C motif) ligand 24 [Source:MGI Symbol;Acc:MGI:1928953]	5:135569937-135573049	protein_coding	1	ENSG00000106178	CCL24	1	17	3.16993	-3.769	3.769	0.0203256	0.202952	no	0	1	0	9.36	17	1	27	24	1	0	4	0
7851	0.03742	ENSMUSG00000030484	Lypd5	Ly6/Plaur domain containing 5 [Source:MGI Symbol;Acc:MGI:1924192]	7:24349196-24355109	protein_coding	1	ENSG00000159871	LYPD5	9	1	2.32193	3.742	3.742	0.141474	0.588828	no	0	1	0	4.75	1	9	2	0	0	26	0	0
8214	0.03706	ENSMUSG00000031179	3830417A13Rik	RIKEN cDNA 3830417A13 gene [Source:MGI Symbol;Acc:MGI:1917946]	X:64173548-64178778	protein_coding	0	<none>	<none>	1	13	2.80735	-3.706	3.706	0.0585431	0.379767	no	0	1	0	6.73	13	1	23	0	15	0	3	0
15089	0.03704	ENSMUSG00000051504	Siglech	sialic acid binding Ig-like lectin H [Source:MGI Symbol;Acc:MGI:2443256]	7:55768178-55778925	protein_coding	0	<none>	<none>	12	1	2.70044	3.704	3.704	0.0617262	0.389499	no	0	1	0	6.77	1	12	0	0	3	31	6	0
1203	0.03699	ENSMUSG00000008999	Bmp7	bone morphogenetic protein 7 [Source:MGI Symbol;Acc:MGI:103302]	2:172868012-172940321	protein_coding	1	ENSG00000101144	BMP7	93	7	5.64386	3.699	3.699	0.0184474	0.190358	no	1	1	0	50.15	7	93	18	3	1	219	55	5
3717	0.03689	ENSMUSG00000022494	Shisa9	shisa family member 9 [Source:MGI Symbol;Acc:MGI:1919805]	16:11984113-12270902	protein_coding	1	ENSG00000237515	SHISA9	12	1	2.70044	3.689	3.689	0.0904066	0.474902	no	0	1	0	6.26	1	12	0	2	1	35	0	0
22487	0.03667	ENSMUSG00000078627	March10	membrane-associated ring finger (C3HC4) 10 [Source:MGI Symbol;Acc:MGI:2443469]	11:105360798-105456735	protein_coding	1	ENSG00000173838	2021-03-10	1	9	2.32193	-3.667	3.667	0.0896492	0.473385	no	0	1	0	4.91	9	1	0	19	9	0	0	2
17561	0.03666	ENSMUSG00000062794	Zfp599	zinc finger protein 599 [Source:MGI Symbol;Acc:MGI:2679006]	9:22247430-22259895	protein_coding	0	<none>	<none>	12	1	2.70044	3.666	3.666	0.0502108	0.347846	no	0	1	0	6.39	1	12	0	1	2	30	5	0
42410	0.03665	ENSMUSG00000104379	Gm37509	predicted gene, 37509 [Source:MGI Symbol;Acc:MGI:5610737]	1:15853331-15856499	TEC	0	<none>	<none>	1	9	2.32193	-3.665	3.665	0.0358505	0.284608	no	0	1	0	5.02	9	1	5	16	7	1	0	1
44429	0.03658	ENSMUSG00000106427	Gm42820	predicted gene 42820 [Source:MGI Symbol;Acc:MGI:5662957]	3:98121588-98124650	TEC	0	<none>	<none>	12	1	2.70044	3.658	3.658	0.0278843	0.24639	no	0	1	0	6.52	1	12	0	0	3	5	12	20
5248	0.03657	ENSMUSG00000025909	Sntg1	syntrophin, gamma 1 [Source:MGI Symbol;Acc:MGI:1918346]	1:8361475-9299878	protein_coding	1	ENSG00000147481	SNTG1	28	2	3.90689	3.657	3.657	0.012677	0.149601	no	0	1	0	15.12	2	28	0	1	6	78	4	2
52086	0.03656	ENSMUSG00000114564	Gm10739	predicted gene 10739 [Source:MGI Symbol;Acc:MGI:3642385]	13:105838547-106019783	lincRNA	0	<none>	<none>	12	1	2.70044	3.656	3.656	0.0300821	0.257747	no	0	1	0	6.53	1	12	0	0	3	12	4	21
5908	0.03655	ENSMUSG00000027070	Lrp2	low density lipoprotein receptor-related protein 2 [Source:MGI Symbol;Acc:MGI:95794]	2:69424340-69586065	protein_coding	1	ENSG00000081479	LRP2	12	1	2.70044	3.655	3.655	0.0284663	0.249378	no	0	1	0	6.66	1	12	3	0	0	22	11	4
38609	0.03651	ENSMUSG00000100301	6030407O03Rik	RIKEN cDNA 6030407O03 gene [Source:MGI Symbol;Acc:MGI:1924410]	1:73618088-73864466	lincRNA	0	<none>	<none>	17	1	3.16993	3.651	3.651	0.0174211	0.183865	no	0	1	0	8.89	1	17	4	0	0	34	9	7
16122	0.03648	ENSMUSG00000056258	Kcnq3	potassium voltage-gated channel, subfamily Q, member 3 [Source:MGI Symbol;Acc:MGI:1336181]	15:65986387-66286642	protein_coding	1	ENSG00000184156	KCNQ3	1	14	2.90689	-3.648	3.648	0.0534194	0.362143	no	0	1	0	7.87	14	1	26	0	17	4	0	0
2359	0.03644	ENSMUSG00000020173	Cobl	cordon-bleu WH2 repeat [Source:MGI Symbol;Acc:MGI:105056]	11:12236608-12464960	protein_coding	1	ENSG00000106078	COBL	19	2	3.39232	3.644	3.644	0.0118553	0.142855	no	0	1	0	10.42	2	19	0	2	3	39	18	1
13463	0.0363	ENSMUSG00000045534	Kcna5	potassium voltage-gated channel, shaker-related subfamily, member 5 [Source:MGI Symbol;Acc:MGI:96662]	6:126532551-126535412	protein_coding	1	ENSG00000130037	KCNA5	29	2	3.9542	3.63	3.63	0.00721319	0.103717	no	0	1	0	15.38	2	29	0	7	0	17	62	7
36296	0.03626	ENSMUSG00000097783	Gm26747	predicted gene, 26747 [Source:MGI Symbol;Acc:MGI:5477241]	8:121421238-121428043	lincRNA	0	<none>	<none>	11	1	2.58496	3.626	3.626	0.0185795	0.191246	no	0	1	0	6.21	1	11	0	1	2	7	11	16
12193	0.03613	ENSMUSG00000041261	Car8	carbonic anhydrase 8 [Source:MGI Symbol;Acc:MGI:88253]	4:8143362-8239041	protein_coding	1	ENSG00000178538	CA8	289	24	7.29002	3.613	3.613	0.0140977	0.161195	no	1	1	0	156.48	24	289	45	3	23	761	70	37
9754	0.0361	ENSMUSG00000034648	Lrrn1	leucine rich repeat protein 1, neuronal [Source:MGI Symbol;Acc:MGI:106038]	6:107529768-107570214	protein_coding	1	ENSG00000175928	LRRN1	11	1	2.58496	3.61	3.61	0.050768	0.350186	no	0	1	0	5.95	1	11	0	2	1	16	17	0
1463	0.03605	ENSMUSG00000014030	Pax5	paired box 5 [Source:MGI Symbol;Acc:MGI:97489]	4:44524757-44710487	protein_coding	1	ENSG00000196092	PAX5	33	3	4.16993	3.605	3.605	0.00906686	0.119541	no	0	1	0	17.97	3	33	0	4	4	94	4	2
2821	0.03603	ENSMUSG00000020916	Krt36	keratin 36 [Source:MGI Symbol;Acc:MGI:109364]	11:100102007-100105626	protein_coding	1	ENSG00000126337	KRT36	32	3	4.12928	3.603	3.603	0.0160062	0.173887	no	0	1	0	17.13	3	32	3	0	5	87	8	0
20388	0.03567	ENSMUSG00000073184	Gm10479	predicted gene 10479 [Source:MGI Symbol;Acc:MGI:3704385]	12:19292813-19301264	lincRNA	0	<none>	<none>	10	1	2.45943	3.567	3.567	0.0872119	0.466427	no	0	1	0	5.58	1	10	0	3	0	6	0	25
41517	0.03565	ENSMUSG00000103409	Lsmem2	leucine-rich single-pass membrane protein 2 [Source:MGI Symbol;Acc:MGI:3612240]	9:107593841-107597075	lincRNA	0	<none>	<none>	20	2	3.45943	3.565	3.565	0.037174	0.292081	no	0	1	0	11.07	2	20	0	5	0	42	19	0
3939	0.03556	ENSMUSG00000022861	Dgkg	diacylglycerol kinase, gamma [Source:MGI Symbol;Acc:MGI:105060]	16:22468461-22657221	protein_coding	1	ENSG00000058866	DGKG	15	1	3	3.556	3.556	0.0504713	0.348853	no	0	1	0	8.39	1	15	4	0	0	0	19	27
32302	0.03549	ENSMUSG00000092762	Gm27626	predicted gene, 27626 [Source:MGI Symbol;Acc:MGI:5531008]	11:101140454-101140509	miRNA	0	<none>	<none>	10	1	2.45943	3.549	3.549	0.0428292	0.317504	no	0	1	0	5.54	1	10	0	3	0	5	18	8
36284	0.03529	ENSMUSG00000097767	Miat	myocardial infarction associated transcript (non-protein coding) [Source:MGI Symbol;Acc:MGI:2444886]	5:112213228-112229395	lincRNA	0	<none>	<none>	2	18	3.32193	-3.529	3.529	0.0136528	0.158003	no	0	1	0	9.62	18	2	13	13	27	5	0	0
50373	0.03502	ENSMUSG00000112843	Gm46224	predicted gene, 46224 [Source:MGI Symbol;Acc:MGI:5825861]	10:51526340-51531161	lincRNA	0	<none>	<none>	10	1	2.45943	3.502	3.502	0.0957866	0.489808	no	0	1	0	5.34	1	10	0	3	0	0	5	25
42383	0.03496	ENSMUSG00000104348	Gm37691	predicted gene, 37691 [Source:MGI Symbol;Acc:MGI:5610919]	1:193281271-193283843	TEC	0	<none>	<none>	11	1	2.58496	3.496	3.496	0.0560519	0.370383	no	0	1	0	5.91	1	11	0	0	3	20	11	1
7995	0.03494	ENSMUSG00000030739	Myh14	myosin, heavy polypeptide 14 [Source:MGI Symbol;Acc:MGI:1919210]	7:44605803-44670843	protein_coding	1	ENSG00000105357	MYH14	29	3	4	3.494	3.494	0.00285784	0.0548055	no	0	1	0	15.81	3	29	2	0	6	42	38	7
8569	0.03488	ENSMUSG00000031789	Cngb1	cyclic nucleotide gated channel beta 1 [Source:MGI Symbol;Acc:MGI:2664102]	8:95239045-95306585	protein_coding	1	ENSG00000070729	CNGB1	3	32	4.12928	-3.488	3.488	0.0176008	0.184835	no	0	1	0	17.24	32	3	20	74	1	0	8	0
2347	0.03475	ENSMUSG00000020155	Kcnmb1	potassium large conductance calcium-activated channel, subfamily M, beta member 1 [Source:MGI Symbol;Acc:MGI:1334203]	11:33963013-33973641	protein_coding	1	ENSG00000145936	KCNMB1	422	38	7.84549	3.475	3.475	0.0191599	0.194458	no	1	1	0	230.22	38	422	62	17	35	6	976	285
7246	0.03471	ENSMUSG00000029359	Tesc	tescalcin [Source:MGI Symbol;Acc:MGI:1930803]	5:118027743-118061878	protein_coding	1	ENSG00000088992	TESC	17	2	3.24793	3.471	3.471	0.00394316	0.0691968	no	0	1	0	9.35	2	17	1	2	2	17	24	11
2464	0.0347	ENSMUSG00000020357	Flt4	FMS-like tyrosine kinase 4 [Source:MGI Symbol;Acc:MGI:95561]	11:49609263-49652739	protein_coding	1	ENSG00000037280	FLT4	19	2	3.39232	3.47	3.47	0.0202635	0.202453	no	0	1	0	10.44	2	19	0	5	0	17	38	3
41422	0.03458	ENSMUSG00000103303	Gm37802	predicted gene, 37802 [Source:MGI Symbol;Acc:MGI:5611030]	1:156856217-156858859	TEC	0	<none>	<none>	17	2	3.24793	3.458	3.458	0.0086902	0.116981	no	0	1	0	9.46	2	17	1	1	3	28	21	3
2193	0.03448	ENSMUSG00000019874	Fabp7	fatty acid binding protein 7, brain [Source:MGI Symbol;Acc:MGI:101916]	10:57784881-57788450	protein_coding	1	ENSG00000164434	FABP7	10	1	2.45943	3.448	3.448	0.0668373	0.404098	no	0	1	0	5.19	1	10	0	3	0	16	12	1
3438	0.03416	ENSMUSG00000022025	Cnmd	chondromodulin [Source:MGI Symbol;Acc:MGI:1341171]	14:79637690-79662170	protein_coding	1	ENSG00000136110	CNMD	34	3	4.20945	3.416	3.416	0.00435948	0.0739921	no	0	1	0	18.49	3	34	0	9	0	57	26	20
34889	0.03395	ENSMUSG00000096146	Kcnj11	potassium inwardly rectifying channel, subfamily J, member 11 [Source:MGI Symbol;Acc:MGI:107501]	7:46093953-46100764	protein_coding	1	ENSG00000187486	KCNJ11	10	1	2.45943	3.395	3.395	0.155977	0.61248	no	0	1	0	5.69	1	10	3	0	0	0	31	0
15443	0.03392	ENSMUSG00000053141	Ptprt	protein tyrosine phosphatase, receptor type, T [Source:MGI Symbol;Acc:MGI:1321152]	2:161521990-162661147	protein_coding	1	ENSG00000196090	PTPRT	25	2	3.75489	3.392	3.392	0.0029297	0.055671	no	0	1	0	13.66	2	25	0	5	2	14	42	18
41298	0.03388	ENSMUSG00000103170	Gm37170	predicted gene, 37170 [Source:MGI Symbol;Acc:MGI:5610398]	3:52198248-52200489	lincRNA	0	<none>	<none>	1	11	2.58496	-3.388	3.388	0.042524	0.315803	no	0	1	0	6.16	11	1	11	17	6	0	0	3
40638	0.03379	ENSMUSG00000102452	Gm38344	predicted gene, 38344 [Source:MGI Symbol;Acc:MGI:5611572]	9:101186556-101187908	TEC	0	<none>	<none>	9	1	2.32193	3.379	3.379	0.0830012	0.454706	no	0	1	0	4.97	1	9	0	3	0	22	5	1
1361	0.03369	ENSMUSG00000011263	Exoc3l2	exocyst complex component 3-like 2 [Source:MGI Symbol;Acc:MGI:1921713]	7:19463331-19496762	protein_coding	1	ENSG00000283632	EXOC3L2	23	2	3.64386	3.369	3.369	0.00267759	0.0523119	no	0	1	0	12.84	2	23	4	0	3	30	24	16
20212	0.03369	ENSMUSG00000072591	5930412G12Rik	RIKEN cDNA 5930412G12 gene [Source:MGI Symbol;Acc:MGI:2442398]	5:128579106-128600693	lincRNA	0	<none>	<none>	10	1	2.45943	3.369	3.369	0.0520287	0.355935	no	0	1	0	5.5	1	10	1	0	2	24	3	3
18938	0.03367	ENSMUSG00000066129	Kndc1	kinase non-catalytic C-lobe domain (KIND) containing 1 [Source:MGI Symbol;Acc:MGI:1923734]	7:139894696-139941537	protein_coding	1	ENSG00000171798	KNDC1	13	1	2.80735	3.367	3.367	0.0268831	0.240605	no	0	1	0	7.22	1	13	3	1	0	20	3	16
12156	0.03333	ENSMUSG00000041134	Cyyr1	cysteine and tyrosine-rich protein 1 [Source:MGI Symbol;Acc:MGI:2152187]	16:85421533-85553397	protein_coding	1	ENSG00000166265	CYYR1	30	3	4.04439	3.333	3.333	0.0204297	0.203625	no	0	1	0	16.36	3	30	7	0	2	32	57	0
5528	0.03321	ENSMUSG00000026407	Cacna1s	calcium channel, voltage-dependent, L type, alpha 1S subunit [Source:MGI Symbol;Acc:MGI:88294]	1:136052750-136119822	protein_coding	1	ENSG00000081248	CACNA1S	20	2	3.45943	3.321	3.321	0.0162625	0.175944	no	0	1	0	10.65	2	20	3	0	3	5	47	7
26966	0.03314	ENSMUSG00000085055	Gm15958	predicted gene 15958 [Source:MGI Symbol;Acc:MGI:3801839]	18:66291274-66319645	antisense	0	<none>	<none>	13	1	2.80735	3.314	3.314	0.0835914	0.456232	no	0	1	0	7.2	1	13	4	0	0	11	28	0
2700	0.03307	ENSMUSG00000020723	Cacng4	calcium channel, voltage-dependent, gamma subunit 4 [Source:MGI Symbol;Acc:MGI:1859167]	11:107732357-107794557	protein_coding	1	ENSG00000075461	CACNG4	3	30	4.04439	-3.307	3.307	0.00429413	0.073472	no	0	1	0	16.29	30	3	11	62	16	2	6	0
6210	0.03307	ENSMUSG00000027596	a	nonagouti [Source:MGI Symbol;Acc:MGI:87853]	2:154791402-155051012	protein_coding	1	ENSG00000101440	ASIP	9	1	2.32193	3.307	3.307	0.0742842	0.426051	no	0	1	0	5.23	1	9	0	0	3	2	5	21
6192	0.033	ENSMUSG00000027562	Car2	carbonic anhydrase 2 [Source:MGI Symbol;Acc:MGI:88269]	3:14886273-14900770	protein_coding	1	ENSG00000104267	CA2	10	1	2.45943	3.3	3.3	0.0434514	0.319809	no	0	1	0	5.25	1	10	1	0	2	16	6	7
15895	0.03296	ENSMUSG00000055188	Rbm3os	RNA binding motif protein 3, opposite strand [Source:MGI Symbol;Acc:MGI:1917476]	X:8145429-8147964	antisense	0	<none>	<none>	1	10	2.45943	-3.296	3.296	0.0673493	0.405478	no	0	1	0	5.19	10	1	5	19	5	0	3	0
19640	0.03295	ENSMUSG00000069919	Hba-a1	hemoglobin alpha, adult chain 1 [Source:MGI Symbol;Acc:MGI:96015]	11:32283511-32284465	protein_coding	0	<none>	<none>	38	4	4.39232	3.295	3.295	0.00271092	0.0526379	no	0	1	0	20.68	4	38	0	1	11	64	29	20
19403	0.03291	ENSMUSG00000068587	Mgam	maltase-glucoamylase [Source:MGI Symbol;Acc:MGI:1203495]	6:40628831-40769123	protein_coding	1	ENSG00000257335	MGAM	2	15	3.08746	-3.291	3.291	0.0770188	0.435091	no	0	1	0	8.4	15	2	11	35	0	5	0	0
7403	0.03268	ENSMUSG00000029603	Dtx1	deltex 1, E3 ubiquitin ligase [Source:MGI Symbol;Acc:MGI:1352744]	5:120680202-120711927	protein_coding	1	ENSG00000135144	DTX1	12	1	2.70044	3.268	3.268	0.0904689	0.474902	no	0	1	0	6.84	1	12	0	0	4	25	12	0
25969	0.03263	ENSMUSG00000083853	Gm15696	predicted gene 15696 [Source:MGI Symbol;Acc:MGI:3783137]	16:31970362-31970806	processed_pseudogene	0	<none>	<none>	9	1	2.32193	3.263	3.263	0.0748363	0.427545	no	0	1	0	4.98	1	9	1	1	1	11	0	16
4080	0.03259	ENSMUSG00000023153	Tmem52	transmembrane protein 52 [Source:MGI Symbol;Acc:MGI:1916921]	4:155469114-155470858	protein_coding	1	ENSG00000178821	TMEM52	9	1	2.32193	3.259	3.259	0.118757	0.542206	no	0	1	0	5.08	1	9	0	0	3	12	16	0
38914	0.03254	ENSMUSG00000100625	1700016G22Rik	RIKEN cDNA 1700016G22 gene [Source:MGI Symbol;Acc:MGI:1919117]	13:5855508-5858092	lincRNA	0	<none>	<none>	38	4	4.39232	3.254	3.254	0.0160046	0.173887	no	0	1	0	20.98	4	38	12	0	0	94	9	11
6255	0.03251	ENSMUSG00000027674	Pex5l	peroxisomal biogenesis factor 5-like [Source:MGI Symbol;Acc:MGI:1916672]	3:32949408-33143247	protein_coding	1	ENSG00000114757	PEX5L	21	2	3.52356	3.251	3.251	0.005272	0.0844787	no	0	1	0	11.92	2	21	3	0	4	32	14	18
10615	0.03251	ENSMUSG00000037169	Mycn	v-myc avian myelocytomatosis viral related oncogene, neuroblastoma derived [Source:MGI Symbol;Acc:MGI:97357]	12:12936093-12941914	protein_coding	0	<none>	<none>	20	2	3.45943	3.251	3.251	0.0189091	0.193325	no	0	1	0	10.86	2	20	1	5	0	42	14	3
18923	0.0325	ENSMUSG00000066058	Cldn19	claudin 19 [Source:MGI Symbol;Acc:MGI:3033992]	4:119255414-119262438	protein_coding	1	ENSG00000164007	CLDN19	45	5	4.64386	3.25	3.25	0.00309251	0.0574544	no	0	1	0	25.14	5	45	0	1	14	35	84	17
39249	0.0325	ENSMUSG00000100980	Gm29100	predicted gene 29100 [Source:MGI Symbol;Acc:MGI:5579806]	1:91798528-91802937	antisense	0	<none>	<none>	9	1	2.32193	3.25	3.25	0.0635702	0.394268	no	0	1	0	5.11	1	9	1	0	2	20	2	5
25150	0.03243	ENSMUSG00000082902	Ccl19-ps1	chemokine (C-C motif) ligand 19, pseudogene 1 [Source:MGI Symbol;Acc:MGI:1891387]	4:41921405-41923020	unprocessed_pseudogene	0	<none>	<none>	26	3	3.85798	3.243	3.243	0.00410825	0.0710944	no	0	1	0	14.53	3	26	3	3	2	25	50	3
15250	0.0324	ENSMUSG00000052276	Ostn	osteocrin [Source:MGI Symbol;Acc:MGI:2677164]	16:27307489-27351212	protein_coding	1	ENSG00000188729	OSTN	11	1	2.58496	3.24	3.24	0.0539538	0.362995	no	0	1	0	6.04	1	11	0	3	0	5	18	10
31595	0.03222	ENSMUSG00000091556	Gm14569	predicted gene 14569 [Source:MGI Symbol;Acc:MGI:3705243]	X:36423601-36491830	protein_coding	1	ENSG00000250423	KIAA1210	17	2	3.24793	3.222	3.222	0.00948682	0.123611	no	0	1	0	9.32	2	17	0	3	2	18	17	15
6170	0.03213	ENSMUSG00000027520	Zdbf2	zinc finger, DBF-type containing 2 [Source:MGI Symbol;Acc:MGI:1921134]	1:63273265-63314576	protein_coding	1	ENSG00000204186	ZDBF2	9	1	2.32193	3.213	3.213	0.128303	0.562824	no	0	1	0	5.06	1	9	3	0	0	7	20	0
7650	0.03209	ENSMUSG00000030108	Slc6a13	solute carrier family 6 (neurotransmitter transporter, GABA), member 13 [Source:MGI Symbol;Acc:MGI:95629]	6:121300227-121337733	protein_coding	1	ENSG00000010379	SLC6A13	21	2	3.52356	3.209	3.209	0.0208089	0.205447	no	0	1	0	11.82	2	21	7	0	0	32	24	8
17495	0.03196	ENSMUSG00000062524	Ncr1	natural cytotoxicity triggering receptor 1 [Source:MGI Symbol;Acc:MGI:1336212]	7:4337724-4345164	protein_coding	1	ENSG00000189430	NCR1	1	9	2.32193	-3.196	3.196	0.159865	0.618275	no	0	1	0	5.19	9	1	28	0	0	1	2	0
9210	0.03177	ENSMUSG00000033007	Asic4	acid-sensing (proton-gated) ion channel family member 4 [Source:MGI Symbol;Acc:MGI:2652846]	1:75450436-75474343	protein_coding	1	ENSG00000072182	ASIC4	11	1	2.58496	3.177	3.177	0.0387472	0.298475	no	0	1	0	6.37	1	11	3	1	0	11	19	4
54064	0.03168	ENSMUSG00000116898	Gm49785	predicted gene, 49785 [Source:MGI Symbol;Acc:MGI:6215307]	16:17531182-17531518	bidirectional_promoter_lncRNA	0	<none>	<none>	13	1	2.80735	3.168	3.168	0.0418874	0.31331	no	0	1	0	7.23	1	13	0	4	0	20	10	9
13840	0.0316	ENSMUSG00000046916	Myct1	myc target 1 [Source:MGI Symbol;Acc:MGI:1915882]	10:5593775-5606904	protein_coding	1	ENSG00000120279	MYCT1	14	2	3	3.16	3.16	0.0322949	0.268694	no	0	1	0	7.77	2	14	0	1	4	7	29	5
10798	0.03133	ENSMUSG00000037660	Gdf7	growth differentiation factor 7 [Source:MGI Symbol;Acc:MGI:95690]	12:8297918-8301954	protein_coding	1	ENSG00000143869	GDF7	25	3	3.80735	3.133	3.133	0.0146904	0.165068	no	0	1	0	14.02	3	25	0	8	0	17	39	20
27083	0.03133	ENSMUSG00000085201	Nr6a1os	nuclear receptor subfamily 6, group A, member 1, opposite strand [Source:MGI Symbol;Acc:MGI:3649430]	2:38823257-38852370	antisense	0	<none>	<none>	11	1	2.58496	3.133	3.133	0.0447603	0.325308	no	0	1	0	6.1	1	11	0	1	3	4	12	17
16986	0.03131	ENSMUSG00000060180	Myh13	myosin, heavy polypeptide 13, skeletal muscle [Source:MGI Symbol;Acc:MGI:1339967]	11:67321658-67371586	protein_coding	1	ENSG00000006788	MYH13	15	2	3.08746	3.131	3.131	0.033557	0.275202	no	0	1	0	8.47	2	15	0	5	0	23	11	12
8912	0.03124	ENSMUSG00000032355	Mlip	muscular LMNA-interacting protein [Source:MGI Symbol;Acc:MGI:1916892]	9:77102081-77352969	protein_coding	1	ENSG00000146147	MLIP	16	2	3.16993	3.124	3.124	0.0100989	0.128702	no	0	1	0	9.15	2	16	2	2	2	28	6	15
7772	0.03118	ENSMUSG00000030317	Timp4	tissue inhibitor of metalloproteinase 4 [Source:MGI Symbol;Acc:MGI:109125]	6:115241892-115252205	protein_coding	1	ENSG00000157150	TIMP4	42	5	4.55459	3.118	3.118	0.00816546	0.113121	no	0	1	0	23.19	5	42	0	1	14	54	64	7
1598	0.03116	ENSMUSG00000015405	Ace2	angiotensin I converting enzyme (peptidyl-dipeptidase A) 2 [Source:MGI Symbol;Acc:MGI:1917258]	X:164139332-164188420	protein_coding	1	ENSG00000130234	ACE2	20	2	3.45943	3.116	3.116	0.0304483	0.259399	no	0	1	0	11.09	2	20	0	7	0	17	38	5
39897	0.03116	ENSMUSG00000101660	Gm18666	predicted gene, 18666 [Source:MGI Symbol;Acc:MGI:5010851]	1:93906244-93916768	unprocessed_pseudogene	0	<none>	<none>	18	2	3.32193	3.116	3.116	0.0223238	0.214301	no	0	1	0	9.98	2	18	1	5	0	16	5	34
7248	0.03105	ENSMUSG00000029361	Nos1	nitric oxide synthase 1, neuronal [Source:MGI Symbol;Acc:MGI:97360]	5:117781032-117958840	protein_coding	1	ENSG00000089250	NOS1	55	7	4.9542	3.105	3.105	0.00919495	0.120847	no	1	1	0	30.72	7	55	4	2	14	1	152	12
7988	0.03098	ENSMUSG00000030730	Atp2a1	ATPase, Ca++ transporting, cardiac muscle, fast twitch 1 [Source:MGI Symbol;Acc:MGI:105058]	7:126445858-126463108	protein_coding	1	ENSG00000196296	ATP2A1	470	55	8.03617	3.098	3.098	0.197342	0.669024	no	2	1	0	262.45	55	470	0	3	162	100	1275	35
49487	0.03082	ENSMUSG00000111954	Gm7001	predicted gene 7001 [Source:MGI Symbol;Acc:MGI:3646413]	10:57290889-57292353	processed_pseudogene	0	<none>	<none>	14	2	3	3.082	3.082	0.100111	0.499207	no	0	1	0	7.83	2	14	5	0	0	30	12	0
4247	0.03077	ENSMUSG00000024027	Glp1r	glucagon-like peptide 1 receptor [Source:MGI Symbol;Acc:MGI:99571]	17:30901817-30940791	protein_coding	1	ENSG00000112164	GLP1R	3	23	3.70044	-3.077	3.077	0.352208	0.816623	no	0	1	0	13.18	23	3	62	8	0	8	0	0
7605	0.03076	ENSMUSG00000030043	Tacr1	tachykinin receptor 1 [Source:MGI Symbol;Acc:MGI:98475]	6:82402334-82560104	protein_coding	1	ENSG00000115353	TACR1	27	3	3.90689	3.076	3.076	0.00464979	0.0775663	no	0	1	0	15.28	3	27	5	0	5	23	45	14
7583	0.03066	ENSMUSG00000029999	Tgfa	transforming growth factor alpha [Source:MGI Symbol;Acc:MGI:98724]	6:86195223-86275719	protein_coding	1	ENSG00000163235	TGFA	22	3	3.64386	3.066	3.066	0.0236046	0.220376	no	0	1	0	12.37	3	22	8	0	0	32	23	11
83	0.03065	ENSMUSG00000000435	Myf5	myogenic factor 5 [Source:MGI Symbol;Acc:MGI:97252]	10:107482908-107486134	protein_coding	1	ENSG00000111049	MYF5	10	1	2.45943	3.065	3.065	0.0956605	0.489447	no	0	1	0	5.38	1	10	0	3	0	5	22	2
35472	0.03062	ENSMUSG00000096847	Tmem151b	transmembrane protein 151B [Source:MGI Symbol;Acc:MGI:2685169]	17:45541952-45549677	protein_coding	0	<none>	<none>	11	1	2.58496	3.062	3.062	0.0462795	0.332148	no	0	1	0	6.08	1	11	2	0	2	19	5	9
4521	0.03061	ENSMUSG00000024500	Ppp2r2b	protein phosphatase 2, regulatory subunit B, beta [Source:MGI Symbol;Acc:MGI:1920180]	18:42637432-43059471	protein_coding	1	ENSG00000156475	PPP2R2B	39	5	4.45943	3.061	3.061	0.0035901	0.064471	no	0	1	0	21.97	5	39	9	5	0	82	23	13
2222	0.03052	ENSMUSG00000019935	Slc17a8	solute carrier family 17 (sodium-dependent inorganic phosphate cotransporter), member 8 [Source:MGI Symbol;Acc:MGI:3039629]	10:89574020-89621253	protein_coding	1	ENSG00000179520	SLC17A8	44	5	4.61471	3.052	3.052	0.01597	0.17372	no	0	1	0	24.73	5	44	0	11	5	123	5	4
14829	0.03044	ENSMUSG00000050587	Lrrc4c	leucine rich repeat containing 4C [Source:MGI Symbol;Acc:MGI:2442636]	2:96318169-97631666	protein_coding	1	ENSG00000148948	LRRC4C	1	11	2.58496	-3.044	3.044	0.0676894	0.405802	no	0	1	0	6.21	11	1	13	1	19	1	3	0
9856	0.03043	ENSMUSG00000034911	Ushbp1	USH1 protein network component harmonin binding protein 1 [Source:MGI Symbol;Acc:MGI:1922920]	8:71384272-71395802	protein_coding	1	ENSG00000130307	USHBP1	39	5	4.45943	3.043	3.043	0.00504989	0.0821948	no	0	1	0	21.83	5	39	0	10	4	60	50	7
3774	0.03029	ENSMUSG00000022579	Gpihbp1	GPI-anchored HDL-binding protein 1 [Source:MGI Symbol;Acc:MGI:1915703]	15:75596628-75599481	protein_coding	1	ENSG00000277494	GPIHBP1	45	6	4.67243	3.029	3.029	0.182485	0.648564	no	0	1	0	24.96	6	45	0	8	9	76	58	0
4435	0.03028	ENSMUSG00000024331	Dsc2	desmocollin 2 [Source:MGI Symbol;Acc:MGI:103221]	18:20030633-20059554	protein_coding	1	ENSG00000134755	DSC2	11	1	2.58496	3.028	3.028	0.200358	0.674404	no	0	1	0	6.08	1	11	4	0	0	32	0	0
31856	0.03023	ENSMUSG00000092164	Rergl	RERG/RAS-like [Source:MGI Symbol;Acc:MGI:3642998]	6:139492973-139501976	protein_coding	1	ENSG00000111404	RERGL	14	2	3	3.023	3.023	0.0552158	0.367138	no	0	1	0	7.86	2	14	0	5	0	7	28	7
14075	0.03011	ENSMUSG00000047746	Fbxo40	F-box protein 40 [Source:MGI Symbol;Acc:MGI:2443753]	16:36963460-36990467	protein_coding	1	ENSG00000163833	FBXO40	10	1	2.45943	3.011	3.011	0.166561	0.627003	no	0	1	0	5.48	1	10	0	2	2	0	29	0
6511	0.02989	ENSMUSG00000028132	Tmem56	transmembrane protein 56 [Source:MGI Symbol;Acc:MGI:1923195]	3:121201761-121283098	protein_coding	1	ENSG00000152078	TMEM56	17	2	3.24793	2.989	2.989	0.0190771	0.194213	no	0	1	0	9.62	2	17	0	3	4	26	18	7
16657	0.02986	ENSMUSG00000058741	Prr19	proline rich 19 [Source:MGI Symbol;Acc:MGI:3648539]	7:25301411-25304132	protein_coding	1	ENSG00000188368	PRR19	1	9	2.32193	-2.986	2.986	0.0998	0.498332	no	0	1	0	4.91	9	1	1	20	5	1	0	2
1216	0.02983	ENSMUSG00000009097	Tbx1	T-box 1 [Source:MGI Symbol;Acc:MGI:98493]	16:18580979-18590671	protein_coding	1	ENSG00000184058	TBX1	21	3	3.58496	2.983	2.983	0.0330507	0.272585	no	0	1	0	11.78	3	21	8	0	0	35	8	20
13660	0.02983	ENSMUSG00000046280	She	src homology 2 domain-containing transforming protein E [Source:MGI Symbol;Acc:MGI:1099462]	3:89831370-89858834	protein_coding	1	ENSG00000169291	SHE	20	3	3.52356	2.983	2.983	0.0370855	0.291661	no	0	1	0	11.46	3	20	0	8	0	14	40	7
36928	0.02981	ENSMUSG00000098470	C1rb	complement component 1, r subcomponent B [Source:MGI Symbol;Acc:MGI:3779804]	6:124570294-124581171	protein_coding	0	<none>	<none>	10	1	2.45943	2.981	2.981	0.0750128	0.428259	no	0	1	0	5.59	1	10	0	1	3	23	4	3
42935	0.02965	ENSMUSG00000104917	Gm43289	predicted gene 43289 [Source:MGI Symbol;Acc:MGI:5663426]	5:65430106-65431580	TEC	0	<none>	<none>	15	2	3.08746	2.965	2.965	0.137227	0.581526	no	0	1	0	8.37	2	15	4	2	0	45	0	0
37489	0.02964	ENSMUSG00000099098	1110035H17Rik	RIKEN cDNA 1110035H17 gene [Source:MGI Symbol;Acc:MGI:1915936]	7:29155680-29156920	antisense	0	<none>	<none>	1	9	2.32193	-2.964	2.964	0.0975126	0.493606	no	0	1	0	5.1	9	1	14	4	9	4	0	0
19420	0.02957	ENSMUSG00000068697	Myoz1	myozenin 1 [Source:MGI Symbol;Acc:MGI:1929471]	14:20649107-20656540	protein_coding	1	ENSG00000177791	MYOZ1	68	9	5.26679	2.957	2.957	0.00963904	0.124619	no	1	1	0	38.5	9	68	13	1	13	16	187	2
20213	0.02956	ENSMUSG00000072592	Gm10373	predicted gene 10373 [Source:MGI Symbol;Acc:MGI:3642805]	15:43430943-43477036	lincRNA	0	<none>	<none>	1	10	2.45943	-2.956	2.956	0.0675221	0.405478	no	0	1	0	5.87	10	1	2	12	17	1	3	0
8729	0.02949	ENSMUSG00000032033	Barx2	BarH-like homeobox 2 [Source:MGI Symbol;Acc:MGI:109617]	9:31846044-31913462	protein_coding	1	ENSG00000043039	BARX2	5	41	4.52356	-2.949	2.949	0.00409728	0.0709784	no	0	1	0	23.18	41	5	72	38	13	11	0	5
14608	0.02948	ENSMUSG00000049723	Mmp12	matrix metallopeptidase 12 [Source:MGI Symbol;Acc:MGI:97005]	9:7344381-7369499	protein_coding	1	ENSG00000262406	MMP12	7	53	4.90689	-2.948	2.948	0.0137695	0.158801	no	1	1	0	29.75	53	7	143	12	4	0	14	7
7332	0.02942	ENSMUSG00000029477	Morn3	MORN repeat containing 3 [Source:MGI Symbol;Acc:MGI:1922140]	5:123035769-123047016	protein_coding	1	ENSG00000139714	MORN3	15	2	3.08746	2.942	2.942	0.0486831	0.342253	no	0	1	0	8.38	2	15	0	0	6	17	9	18
21592	0.02927	ENSMUSG00000076609	Igkc	immunoglobulin kappa constant [Source:MGI Symbol;Acc:MGI:96495]	6:70726435-70726966	IG_C_gene	1	ENSG00000211592	IGKC	44	6	4.64386	2.927	2.927	0.00305986	0.0570387	no	0	1	0	25	6	44	5	1	12	96	21	15
5539	0.02924	ENSMUSG00000026424	Gpr37l1	G protein-coupled receptor 37-like 1 [Source:MGI Symbol;Acc:MGI:1928503]	1:135160234-135167681	protein_coding	1	ENSG00000170075	GPR37L1	57	7	5	2.924	2.924	0.00689073	0.100467	no	1	1	0	31.93	7	57	0	21	1	75	79	16
42066	0.02919	ENSMUSG00000104011	Gm32391	predicted gene, 32391 [Source:MGI Symbol;Acc:MGI:5591550]	1:164462442-164463989	lincRNA	0	<none>	<none>	10	1	2.45943	2.919	2.919	0.100783	0.499868	no	0	1	0	5.63	1	10	4	0	0	12	16	2
14585	0.02916	ENSMUSG00000049649	Gpr3	G-protein coupled receptor 3 [Source:MGI Symbol;Acc:MGI:101908]	4:133209340-133212536	protein_coding	1	ENSG00000181773	GPR3	2	18	3.32193	-2.916	2.916	0.0249399	0.228364	no	0	1	0	10.11	18	2	31	5	17	2	5	0
15385	0.02907	ENSMUSG00000052852	Reep1	receptor accessory protein 1 [Source:MGI Symbol;Acc:MGI:1098827]	6:71707561-71810710	protein_coding	1	ENSG00000068615	REEP1	19	3	3.45943	2.907	2.907	0.0300658	0.25774	no	0	1	0	11.03	3	19	4	0	4	12	43	3
1183	0.02904	ENSMUSG00000008658	Rbfox1	RNA binding protein, fox-1 homolog (C. elegans) 1 [Source:MGI Symbol;Acc:MGI:1926224]	16:5885355-7411526	protein_coding	1	ENSG00000078328	RBFOX1	9	1	2.32193	2.904	2.904	0.139966	0.585915	no	0	1	0	5	1	9	0	3	1	4	23	0
15420	0.02892	ENSMUSG00000053044	Cd8b1	CD8 antigen, beta chain 1 [Source:MGI Symbol;Acc:MGI:88347]	6:71322788-71337494	protein_coding	0	<none>	<none>	3	18	3.39232	-2.892	2.892	0.0200064	0.200244	no	0	1	0	10.24	18	3	8	16	30	4	4	0
17788	0.02891	ENSMUSG00000063821	Dupd1	dual specificity phosphatase and pro isomerase domain containing 1 [Source:MGI Symbol;Acc:MGI:3647127]	14:21676537-21714576	protein_coding	1	ENSG00000188716	DUPD1	46	6	4.70044	2.891	2.891	0.0149365	0.166611	no	0	1	0	26.26	6	46	11	7	1	0	64	75
35985	0.02888	ENSMUSG00000097422	Gm26521	predicted gene, 26521 [Source:MGI Symbol;Acc:MGI:5477015]	9:20607766-20612485	lincRNA	0	<none>	<none>	11	2	2.70044	2.888	2.888	0.072193	0.41949	no	0	1	0	6.37	2	11	2	3	0	1	24	9
14307	0.02887	ENSMUSG00000048572	Tmem252	transmembrane protein 252 [Source:MGI Symbol;Acc:MGI:3583948]	19:24674008-24682233	protein_coding	1	ENSG00000181778	TMEM252	10	1	2.45943	2.887	2.887	0.106003	0.510267	no	0	1	0	5.52	1	10	4	0	0	13	14	2
35945	0.02886	ENSMUSG00000097378	B230208H11Rik	RIKEN cDNA B230208H11 gene [Source:MGI Symbol;Acc:MGI:2443719]	10:12916648-12923090	lincRNA	0	<none>	<none>	16	2	3.16993	2.886	2.886	0.0237699	0.221423	no	0	1	0	9.34	2	16	5	2	0	24	10	15
1024	0.02883	ENSMUSG00000006542	Prkag3	protein kinase, AMP-activated, gamma 3 non-catalytic subunit [Source:MGI Symbol;Acc:MGI:1891343]	1:74738922-74749221	protein_coding	1	ENSG00000115592	PRKAG3	16	2	3.16993	2.883	2.883	0.0278654	0.24639	no	0	1	0	9.26	2	16	0	1	6	17	20	12
27516	0.02879	ENSMUSG00000085735	Mettl5os	methyltransferase like 5, opposite strand [Source:MGI Symbol;Acc:MGI:1922537]	2:69885728-69888155	antisense	0	<none>	<none>	9	1	2.32193	2.879	2.879	0.101948	0.502951	no	0	1	0	5.02	1	9	1	3	0	22	3	2
54504	0.02861	ENSMUSG00000117350	AC124466.1	novel transcript	18:47154189-47156186	processed_transcript	0	<none>	<none>	9	1	2.32193	2.861	2.861	0.107729	0.514357	no	0	1	0	4.77	1	9	0	3	0	10	9	7
35989	0.0285	ENSMUSG00000097426	Gm8941	predicted gene 8941 [Source:MGI Symbol;Acc:MGI:3779824]	1:151136507-151137780	processed_pseudogene	0	<none>	<none>	9	1	2.32193	2.85	2.85	0.101247	0.501124	no	0	1	0	5.26	1	9	0	0	4	6	12	10
1787	0.0284	ENSMUSG00000017300	Tnnc2	troponin C2, fast [Source:MGI Symbol;Acc:MGI:98780]	2:164777161-164779967	protein_coding	1	ENSG00000101470	TNNC2	249	35	7.14975	2.84	2.84	0.178746	0.643092	no	1	1	0	141.76	35	249	0	17	87	61	670	15
29050	0.02836	ENSMUSG00000087639	Gm15512	predicted gene 15512 [Source:MGI Symbol;Acc:MGI:3782960]	14:33365951-33370143	antisense	0	<none>	<none>	2	12	2.80735	-2.836	2.836	0.0717521	0.418386	no	0	1	0	6.64	12	2	12	2	21	0	4	1
31667	0.02833	ENSMUSG00000091712	Sec14l5	SEC14-like lipid binding 5 [Source:MGI Symbol;Acc:MGI:3616084]	16:5147109-5187271	protein_coding	1	ENSG00000103184	SEC14L5	1	9	2.32193	-2.833	2.833	0.171317	0.633087	no	0	1	0	5.1	9	1	0	14	13	0	4	0
10074	0.02827	ENSMUSG00000035557	Krt17	keratin 17 [Source:MGI Symbol;Acc:MGI:96691]	11:100256217-100261029	protein_coding	1	ENSG00000128422	KRT17	5	35	4.32193	-2.827	2.827	0.277151	0.759772	no	0	1	0	20.02	35	5	99	6	0	0	2	13
13131	0.02827	ENSMUSG00000044377	Gm13080	predicted gene 13080 [Source:MGI Symbol;Acc:MGI:3650235]	4:143611658-143612077	processed_pseudogene	0	<none>	<none>	9	1	2.32193	2.827	2.827	0.0765105	0.43369	no	0	1	0	5	1	9	1	2	1	19	3	4
2343	0.02822	ENSMUSG00000020151	Ptprr	protein tyrosine phosphatase, receptor type, R [Source:MGI Symbol;Acc:MGI:109559]	10:116018213-116274932	protein_coding	1	ENSG00000153233	PTPRR	19	3	3.45943	2.822	2.822	0.0174112	0.183865	no	0	1	0	10.74	3	19	0	6	2	18	20	18
1712	0.0282	ENSMUSG00000016349	Eef1a2	eukaryotic translation elongation factor 1 alpha 2 [Source:MGI Symbol;Acc:MGI:1096317]	2:181147653-181157014	protein_coding	1	ENSG00000101210	EEF1A2	56	8	5	2.82	2.82	0.0147371	0.165329	no	1	1	0	32.3	8	56	0	1	23	24	127	18
13247	0.0282	ENSMUSG00000044787	Spata32	spermatogenesis associated 32 [Source:MGI Symbol;Acc:MGI:3045340]	11:103208127-103218432	protein_coding	1	ENSG00000184361	SPATA32	9	1	2.32193	2.82	2.82	0.109557	0.519863	no	0	1	0	5.05	1	9	0	1	3	7	1	18
40914	0.0282	ENSMUSG00000102752	Gm7694	predicted gene 7694 [Source:MGI Symbol;Acc:MGI:3649135]	1:170298199-170306332	protein_coding	0	<none>	<none>	14	2	3	2.82	2.82	0.0578503	0.376747	no	0	1	0	7.96	2	14	5	0	1	30	7	4
1079	0.02813	ENSMUSG00000007034	Slc44a4	solute carrier family 44, member 4 [Source:MGI Symbol;Acc:MGI:1917379]	17:34914466-34930436	protein_coding	1	ENSG00000204385	SLC44A4	12	2	2.80735	2.813	2.813	0.112947	0.527985	no	0	1	0	6.65	2	12	5	0	0	29	3	3
7359	0.02811	ENSMUSG00000029530	Ccr9	chemokine (C-C motif) receptor 9 [Source:MGI Symbol;Acc:MGI:1341902]	9:123678439-123784330	protein_coding	1	ENSG00000173585	CCR9	9	1	2.32193	2.811	2.811	0.181887	0.647973	no	0	1	0	5.17	1	9	0	0	4	22	5	0
8915	0.0281	ENSMUSG00000032358	Fam83b	family with sequence similarity 83, member B [Source:MGI Symbol;Acc:MGI:2685362]	9:76490054-76567116	protein_coding	1	ENSG00000168143	FAM83B	1	9	2.32193	-2.81	2.81	0.0783764	0.440224	no	0	1	0	5.29	9	1	11	4	13	0	3	1
19527	0.0281	ENSMUSG00000069272	Hist1h2ae	histone cluster 1, H2ae [Source:MGI Symbol;Acc:MGI:2448290]	13:23570517-23571220	protein_coding	0	<none>	<none>	17	2	3.24793	2.81	2.81	0.0160693	0.174459	no	0	1	0	9.9	2	17	3	3	1	31	11	10
7261	0.02809	ENSMUSG00000029378	Areg	amphiregulin [Source:MGI Symbol;Acc:MGI:88068]	5:91139599-91148432	protein_coding	1	ENSG00000109321	AREG	5	38	4.42626	-2.809	2.809	0.00749582	0.106404	no	0	1	0	21.6	38	5	30	72	11	11	5	0
11273	0.02809	ENSMUSG00000038763	Alpk3	alpha-kinase 3 [Source:MGI Symbol;Acc:MGI:2151224]	7:81057600-81105612	protein_coding	1	ENSG00000136383	ALPK3	11	2	2.70044	2.809	2.809	0.0993007	0.497549	no	0	1	0	6.42	2	11	0	0	5	8	22	3
14019	0.02808	ENSMUSG00000047562	Mmp10	matrix metallopeptidase 10 [Source:MGI Symbol;Acc:MGI:97007]	9:7502352-7510240	protein_coding	0	<none>	<none>	4	24	3.80735	-2.808	2.808	0.0365615	0.288531	no	0	1	0	13.68	24	4	62	7	3	0	4	7
33161	0.02804	ENSMUSG00000094054	AC133103.2	proteinase-activated receptor 1-like [Source:NCBI gene;Acc:100503923]	GL456211.1:113868-114758	processed_pseudogene	0	<none>	<none>	10	1	2.45943	2.804	2.804	0.097961	0.494613	no	0	1	0	5.73	1	10	0	4	0	7	16	7
5600	0.028	ENSMUSG00000026532	Spta1	spectrin alpha, erythrocytic 1 [Source:MGI Symbol;Acc:MGI:98385]	1:174172776-174248450	protein_coding	1	ENSG00000163554	SPTA1	41	6	4.55459	2.8	2.8	0.00760794	0.107559	no	0	1	0	23.44	6	41	9	0	9	82	30	11
31152	0.02799	ENSMUSG00000090556	Olfr753-ps1	olfactory receptor 753, pseudogene 1 [Source:MGI Symbol;Acc:MGI:3030587]	17:37168313-37185730	polymorphic_pseudogene	0	<none>	<none>	2	13	2.90689	-2.799	2.799	0.104226	0.507278	no	0	1	0	7.65	13	2	18	22	0	5	0	1
21666	0.02788	ENSMUSG00000076867	Trdv4	T cell receptor delta variable 4 [Source:MGI Symbol;Acc:MGI:4887419]	14:54074905-54075515	TR_V_gene	0	<none>	<none>	29	4	4.04439	2.788	2.788	0.011114	0.13708	no	0	1	0	16.61	4	29	2	0	11	39	19	29
17175	0.02787	ENSMUSG00000061080	Lsamp	limbic system-associated membrane protein [Source:MGI Symbol;Acc:MGI:1261760]	16:39984361-42181679	protein_coding	1	ENSG00000185565	LSAMP	16	2	3.16993	2.787	2.787	0.0636517	0.394333	no	0	1	0	8.87	2	16	0	0	7	13	26	8
10255	0.02785	ENSMUSG00000036131	Frmd7	FERM domain containing 7 [Source:MGI Symbol;Acc:MGI:2686379]	X:50895180-50942710	protein_coding	1	ENSG00000165694	FRMD7	20	3	3.52356	2.785	2.785	0.0232497	0.218655	no	0	1	0	11.16	3	20	0	2	7	28	9	22
15807	0.02783	ENSMUSG00000054779	Fgf2os	fibroblast growth factor 2, opposite strand [Source:MGI Symbol;Acc:MGI:3649376]	3:37335332-37349740	antisense	0	<none>	<none>	9	1	2.32193	2.783	2.783	0.119931	0.545783	no	0	1	0	5.07	1	9	0	0	4	16	5	5
20127	0.02779	ENSMUSG00000071724	Smpd5	sphingomyelin phosphodiesterase 5 [Source:MGI Symbol;Acc:MGI:3709877]	15:76294348-76296896	protein_coding	0	<none>	<none>	9	1	2.32193	2.779	2.779	0.165186	0.625213	no	0	1	0	5.18	1	9	3	0	1	25	2	0
35721	0.02777	ENSMUSG00000097124	A530020G20Rik	RIKEN cDNA A530020G20 gene [Source:MGI Symbol;Acc:MGI:2442825]	3:121531619-121536206	antisense	0	<none>	<none>	22	3	3.64386	2.777	2.777	0.0228285	0.217068	no	0	1	0	12.65	3	22	1	0	9	26	26	14
7195	0.02771	ENSMUSG00000029255	Gnrhr	gonadotropin releasing hormone receptor [Source:MGI Symbol;Acc:MGI:95790]	5:86180754-86197901	protein_coding	1	ENSG00000109163	GNRHR	9	1	2.32193	2.771	2.771	0.261778	0.746404	no	0	1	0	5.06	1	9	0	0	4	26	0	0
47957	0.02771	ENSMUSG00000110235	Gm5086	predicted gene 5086 [Source:MGI Symbol;Acc:MGI:3644417]	13:97559971-97583996	lincRNA	0	<none>	<none>	3	20	3.52356	-2.771	2.771	0.0247621	0.227078	no	0	1	0	11.68	20	3	6	26	29	2	6	0
20533	0.02765	ENSMUSG00000073739	Gm16287	predicted gene 16287 [Source:MGI Symbol;Acc:MGI:3650322]	4:139175405-139180655	antisense	0	<none>	<none>	18	3	3.39232	2.765	2.765	0.0639233	0.394841	no	0	1	0	10.03	3	18	0	0	8	6	13	34
15583	0.02753	ENSMUSG00000053797	Krt16	keratin 16 [Source:MGI Symbol;Acc:MGI:96690]	11:100246091-100248902	protein_coding	1	ENSG00000186832	KRT16	3	19	3.45943	-2.753	2.753	0.0482752	0.340623	no	0	1	0	10.81	19	3	45	8	3	0	2	7
31962	0.02749	ENSMUSG00000092300	Cdk3-ps	cyclin-dependent kinase 3, pseudogene [Source:MGI Symbol;Acc:MGI:1916931]	11:116216003-116220287	polymorphic_pseudogene	1	ENSG00000250506	CDK3	9	1	2.32193	2.749	2.749	0.149621	0.602448	no	0	1	0	4.99	1	9	1	0	3	13	13	0
2979	0.02746	ENSMUSG00000021219	Rgs6	regulator of G-protein signaling 6 [Source:MGI Symbol;Acc:MGI:1354730]	12:82588292-83162056	protein_coding	1	ENSG00000182732	RGS6	29	4	4.04439	2.746	2.746	0.0157685	0.17243	no	0	1	0	16.42	4	29	9	0	4	47	31	8
19798	0.02743	ENSMUSG00000070498	Tmem132b	transmembrane protein 132B [Source:MGI Symbol;Acc:MGI:3609245]	5:125531774-125792583	protein_coding	1	ENSG00000139364	TMEM132B	17	3	3.32193	2.743	2.743	0.0531811	0.361173	no	0	1	0	9.93	3	17	0	8	0	23	18	11
57	0.02739	ENSMUSG00000000308	Ckmt1	creatine kinase, mitochondrial 1, ubiquitous [Source:MGI Symbol;Acc:MGI:99441]	2:121357714-121363737	protein_coding	0	<none>	<none>	2	12	2.80735	-2.739	2.739	0.234084	0.717656	no	0	1	0	6.93	12	2	36	0	0	0	0	5
1888	0.02737	ENSMUSG00000018168	Ikzf3	IKAROS family zinc finger 3 [Source:MGI Symbol;Acc:MGI:1342542]	11:98464902-98546031	protein_coding	1	ENSG00000161405	IKZF3	31	5	4.16993	2.737	2.737	0.0407709	0.308699	no	0	1	0	17.8	5	31	0	12	2	83	5	5
7705	0.02736	ENSMUSG00000030206	Gsg1	germ cell associated 1 [Source:MGI Symbol;Acc:MGI:1194499]	6:135237326-135254351	protein_coding	1	ENSG00000111305	GSG1	3	20	3.52356	-2.736	2.736	0.0277949	0.246124	no	0	1	0	11.65	20	3	29	17	15	8	1	0
2448	0.02735	ENSMUSG00000020323	Prss57	protease, serine 57 [Source:MGI Symbol;Acc:MGI:1920356]	10:79781474-79790961	protein_coding	1	ENSG00000185198	PRSS57	16	2	3.16993	2.735	2.735	0.0908447	0.475778	no	0	1	0	8.89	2	16	7	0	0	35	3	9
2023	0.02734	ENSMUSG00000018916	Csf2	colony stimulating factor 2 (granulocyte-macrophage) [Source:MGI Symbol;Acc:MGI:1339752]	11:54247271-54249667	protein_coding	1	ENSG00000164400	CSF2	2	15	3.08746	-2.734	2.734	0.0512954	0.352365	no	0	1	0	8.37	15	2	25	6	13	1	0	5
6478	0.02732	ENSMUSG00000028072	Ntrk1	neurotrophic tyrosine kinase, receptor, type 1 [Source:MGI Symbol;Acc:MGI:97383]	3:87778244-87795162	protein_coding	1	ENSG00000198400	NTRK1	29	5	4.08746	2.732	2.732	0.0556257	0.368549	no	0	1	0	16.86	5	29	0	3	11	83	3	2
11596	0.02727	ENSMUSG00000039620	Trmt9b	tRNA methyltransferase 9B [Source:MGI Symbol;Acc:MGI:2442328]	8:36457548-36516570	protein_coding	1	ENSG00000250305	TRMT9B	11	2	2.70044	2.727	2.727	0.170109	0.631373	no	0	1	0	6.12	2	11	0	0	5	11	21	0
17436	0.02719	ENSMUSG00000062257	Opcml	opioid binding protein/cell adhesion molecule-like [Source:MGI Symbol;Acc:MGI:97397]	9:27790775-28925410	protein_coding	1	ENSG00000183715	OPCML	335	51	7.59246	2.719	2.719	0.00877359	0.117534	no	2	1	0	192.9	51	335	64	25	63	785	158	62
14814	0.0271	ENSMUSG00000050534	Htr5b	5-hydroxytryptamine (serotonin) receptor 5B [Source:MGI Symbol;Acc:MGI:96284]	1:121509842-121528465	protein_coding	0	<none>	<none>	44	7	4.67243	2.71	2.71	0.00827858	0.113925	no	0	1	0	25.38	7	44	5	2	14	4	50	78
23929	0.027	ENSMUSG00000081512	Gm15821	predicted gene 15821 [Source:MGI Symbol;Acc:MGI:3801940]	17:34211312-34214459	macro_lncRNA	0	<none>	<none>	14	2	3	2.7	2.7	0.0437584	0.321107	no	0	1	0	8.17	2	14	4	3	0	8	9	25
29772	0.0269	ENSMUSG00000088583	Gm22965	predicted gene, 22965 [Source:MGI Symbol;Acc:MGI:5452742]	5:122506789-122506889	snRNA	0	<none>	<none>	11	2	2.70044	2.69	2.69	0.168154	0.629611	no	0	1	0	6.39	2	11	0	5	0	20	13	0
40861	0.02685	ENSMUSG00000102692	Dchs2	dachsous cadherin related 2 [Source:MGI Symbol;Acc:MGI:2685263]	3:83127948-83357209	protein_coding	1	ENSG00000197410	DCHS2	25	4	3.85798	2.685	2.685	0.0282696	0.248216	no	0	1	0	14.68	4	25	11	0	1	18	44	14
1093	0.02684	ENSMUSG00000007279	Scube2	signal peptide, CUB domain, EGF-like 2 [Source:MGI Symbol;Acc:MGI:1928765]	7:109798676-109865679	protein_coding	1	ENSG00000175356	SCUBE2	4	23	3.75489	-2.684	2.684	0.0117845	0.142539	no	0	1	0	13.46	23	4	13	10	47	5	2	4
1602	0.02682	ENSMUSG00000015451	C4a	complement component 4A (Rodgers blood group) [Source:MGI Symbol;Acc:MGI:98320]	17:34809092-34823464	processed_transcript	0	<none>	<none>	10	2	2.58496	2.682	2.682	0.0684712	0.408255	no	0	1	0	5.78	2	10	2	2	1	17	11	2
12684	0.02669	ENSMUSG00000042724	Map3k9	mitogen-activated protein kinase kinase kinase 9 [Source:MGI Symbol;Acc:MGI:2449952]	12:81721010-81781175	protein_coding	1	ENSG00000006432	MAP3K9	2	11	2.70044	-2.669	2.669	0.141903	0.589435	no	0	1	0	6.07	11	2	15	0	17	1	4	0
12830	0.02669	ENSMUSG00000043298	Smco3	single-pass membrane protein with coiled-coil domains 3 [Source:MGI Symbol;Acc:MGI:2443451]	6:136829927-136835452	protein_coding	1	ENSG00000179256	SMCO3	14	2	3	2.669	2.669	0.0675125	0.405478	no	0	1	0	8.28	2	14	1	0	6	7	30	5
3547	0.02667	ENSMUSG00000022215	Fitm1	fat storage-inducing transmembrane protein 1 [Source:MGI Symbol;Acc:MGI:1915930]	14:55575617-55576954	protein_coding	1	ENSG00000139914	FITM1	10	2	2.58496	2.667	2.667	0.180321	0.645554	no	0	1	0	5.9	2	10	0	0	5	0	16	14
14568	0.02662	ENSMUSG00000049588	Ccdc69	coiled-coil domain containing 69 [Source:MGI Symbol;Acc:MGI:1196234]	11:55049731-55078131	protein_coding	1	ENSG00000198624	CCDC69	3	23	3.70044	-2.662	2.662	0.0144665	0.163668	no	0	1	0	13.41	23	3	14	43	13	2	7	1
4512	0.02652	ENSMUSG00000024481	Lvrn	laeverin [Source:MGI Symbol;Acc:MGI:1921824]	18:46850038-46907242	protein_coding	1	ENSG00000172901	LVRN	834	133	8.91737	2.652	2.652	0.00628108	0.0949856	no	2	1	0	483.17	133	834	201	83	115	1914	387	201
15979	0.02644	ENSMUSG00000055632	Hmcn2	hemicentin 2 [Source:MGI Symbol;Acc:MGI:2677838]	2:31314415-31460738	protein_coding	1	ENSG00000148357	HMCN2	4140	662	11.2294	2.644	2.644	0.0156504	0.171588	no	2	1	0	2401.1	662	4140	262	89	1636	4286	4961	3173
35935	0.02634	ENSMUSG00000097367	Gm26718	predicted gene, 26718 [Source:MGI Symbol;Acc:MGI:5477212]	5:110259163-110269847	lincRNA	0	<none>	<none>	3	17	3.32193	-2.634	2.634	0.0300435	0.25774	no	0	1	0	10.05	17	3	4	17	31	4	4	1
8791	0.02627	ENSMUSG00000032125	Robo4	roundabout guidance receptor 4 [Source:MGI Symbol;Acc:MGI:1921394]	9:37401897-37415115	protein_coding	1	ENSG00000154133	ROBO4	38	6	4.45943	2.627	2.627	0.00291792	0.0555309	no	0	1	0	21.83	6	38	3	9	6	66	35	12
22355	0.02625	ENSMUSG00000078234	Klhdc7a	kelch domain containing 7A [Source:MGI Symbol;Acc:MGI:2444612]	4:139960220-139968026	protein_coding	1	ENSG00000179023	KLHDC7A	8	1	2.16993	2.625	2.625	0.176237	0.63945	no	0	1	0	4.7	1	8	3	0	1	13	11	0
41400	0.02623	ENSMUSG00000103280	Gm37277	predicted gene, 37277 [Source:MGI Symbol;Acc:MGI:5610505]	1:4905751-4906861	TEC	0	<none>	<none>	2	12	2.80735	-2.623	2.623	0.103807	0.506401	no	0	1	0	6.98	12	2	19	11	6	6	0	0
3498	0.02611	ENSMUSG00000022129	Dct	dopachrome tautomerase [Source:MGI Symbol;Acc:MGI:102563]	14:118012790-118052244	protein_coding	1	ENSG00000080166	DCT	253	41	7.19967	2.611	2.611	0.0987849	0.496455	no	1	1	0	146.86	41	253	118	2	4	265	392	101
13497	0.02606	ENSMUSG00000045659	Plekha7	pleckstrin homology domain containing, family A member 7 [Source:MGI Symbol;Acc:MGI:2445094]	7:116123485-116308376	protein_coding	1	ENSG00000166689	PLEKHA7	21	3	3.58496	2.606	2.606	0.0176516	0.185125	no	0	1	0	12.07	3	21	2	3	5	19	38	5
13424	0.02605	ENSMUSG00000045392	Olfr1033	olfactory receptor 1033 [Source:MGI Symbol;Acc:MGI:3030867]	2:86020633-86045171	protein_coding	0	<none>	<none>	48	8	4.80735	2.605	2.605	0.0191027	0.194233	no	0	1	0	28.03	8	48	8	5	11	99	46	0
28654	0.02602	ENSMUSG00000087149	Itih5l-ps	inter-alpha (globulin) inhibitor H5-like, pseudogene [Source:MGI Symbol;Acc:MGI:2685232]	X:150826972-150857053	transcribed_unprocessed_pseudogene	0	<none>	<none>	58	10	5.08746	2.602	2.602	0.00688727	0.100467	no	1	1	0	33.97	10	58	23	6	0	31	109	35
6477	0.026	ENSMUSG00000028071	Sh2d2a	SH2 domain containing 2A [Source:MGI Symbol;Acc:MGI:1351596]	3:87846755-87855722	protein_coding	1	ENSG00000027869	SH2D2A	14	2	3	2.6	2.6	0.0700158	0.413617	no	0	1	0	8.03	2	14	3	0	4	18	21	2
53235	0.02599	ENSMUSG00000115724	Gm49087	predicted gene, 49087 [Source:MGI Symbol;Acc:MGI:6118476]	14:43979713-43987466	lincRNA	0	<none>	<none>	14	2	3	2.599	2.599	0.048514	0.341724	no	0	1	0	8	2	14	3	0	4	10	17	14
3065	0.02598	ENSMUSG00000021367	Edn1	endothelin 1 [Source:MGI Symbol;Acc:MGI:95283]	13:42301476-42307990	protein_coding	1	ENSG00000078401	EDN1	184	30	6.74147	2.598	2.598	0.0182041	0.188664	no	1	1	0	107.28	30	184	56	12	23	400	124	29
15275	0.02598	ENSMUSG00000052373	Mpp3	membrane protein, palmitoylated 3 (MAGUK p55 subfamily member 3) [Source:MGI Symbol;Acc:MGI:1328354]	11:101999652-102028461	protein_coding	1	ENSG00000161647	MPP3	22	4	3.70044	2.598	2.598	0.0808993	0.449212	no	0	1	0	12.89	4	22	11	0	0	52	9	5
991	0.02595	ENSMUSG00000006386	Tek	TEK receptor tyrosine kinase [Source:MGI Symbol;Acc:MGI:98664]	4:94739289-94874976	protein_coding	1	ENSG00000120156	TEK	1379	228	9.65015	2.595	2.595	0.014336	0.162836	no	2	1	0	803.52	228	1379	353	108	223	3299	534	303
53485	0.02594	ENSMUSG00000116097	Gm36738	predicted gene, 36738 [Source:MGI Symbol;Acc:MGI:5595897]	15:78574411-78581616	lincRNA	0	<none>	<none>	1	9	2.32193	-2.594	2.594	0.12777	0.562066	no	0	1	0	4.97	9	1	18	2	6	2	2	0
47445	0.02586	ENSMUSG00000109714	Gm35021	predicted gene, 35021 [Source:MGI Symbol;Acc:MGI:5594180]	8:35724175-35757517	processed_transcript	0	<none>	<none>	15	3	3.16993	2.586	2.586	0.10445	0.507801	no	0	1	0	9.02	3	15	0	0	8	24	20	2
6307	0.02582	ENSMUSG00000027792	Bche	butyrylcholinesterase [Source:MGI Symbol;Acc:MGI:894278]	3:73635808-73708415	protein_coding	1	ENSG00000114200	BCHE	28	5	4.04439	2.582	2.582	0.0531957	0.361173	no	0	1	0	16.18	5	28	0	12	2	49	33	1
46125	0.02576	ENSMUSG00000108333	Gm45095	predicted gene 45095 [Source:MGI Symbol;Acc:MGI:5753671]	7:35056027-35056379	antisense	0	<none>	<none>	2	11	2.70044	-2.576	2.576	0.157563	0.615083	no	0	1	0	6.5	11	2	29	4	0	2	0	3
4161	0.02571	ENSMUSG00000023828	Slc22a3	solute carrier family 22 (organic cation transporter), member 3 [Source:MGI Symbol;Acc:MGI:1333817]	17:12418960-12507704	protein_coding	1	ENSG00000146477	SLC22A3	17	3	3.32193	2.571	2.571	0.103833	0.506401	no	0	1	0	9.7	3	17	0	3	6	36	14	0
13121	0.02569	ENSMUSG00000044349	Snhg11	small nucleolar RNA host gene 11 [Source:MGI Symbol;Acc:MGI:2441845]	2:158375638-158386145	protein_coding	0	<none>	<none>	14	2	3	2.569	2.569	0.136432	0.580585	no	0	1	0	8.1	2	14	1	6	0	40	1	1
33729	0.02568	ENSMUSG00000094732	1500015L24Rik	RIKEN cDNA 1500015L24 gene [Source:MGI Symbol;Acc:MGI:1916244]	19:20324856-20444883	lincRNA	0	<none>	<none>	10	2	2.58496	2.568	2.568	0.219043	0.701048	no	0	1	0	5.59	2	10	0	0	5	5	0	24
11115	0.02565	ENSMUSG00000038403	Hfe2	hemochromatosis type 2 (juvenile) [Source:MGI Symbol;Acc:MGI:1916835]	3:96525172-96529210	protein_coding	1	ENSG00000168509	HJV	19	3	3.45943	2.565	2.565	0.102909	0.505299	no	0	1	0	11.12	3	19	0	0	10	2	45	10
14604	0.02563	ENSMUSG00000049709	Nlrp10	NLR family, pyrin domain containing 10 [Source:MGI Symbol;Acc:MGI:2444084]	7:108921852-108930178	protein_coding	1	ENSG00000182261	NLRP10	11	2	2.70044	2.563	2.563	0.0487158	0.342253	no	0	1	0	6.49	2	11	2	2	2	16	10	8
53491	0.02563	ENSMUSG00000116114	Gm35853	predicted gene, 35853 [Source:MGI Symbol;Acc:MGI:5595012]	15:101322888-101405834	antisense	0	<none>	<none>	17	3	3.32193	2.563	2.563	0.0827895	0.453943	no	0	1	0	10.02	3	17	0	0	9	30	14	8
13174	0.02557	ENSMUSG00000044534	Ackr2	atypical chemokine receptor 2 [Source:MGI Symbol;Acc:MGI:1891697]	9:121898355-121911074	protein_coding	1	ENSG00000144648	ACKR2	157	27	6.52356	2.557	2.557	0.0896458	0.473385	no	1	1	0	91.91	27	157	67	11	2	382	59	30
11531	0.02548	ENSMUSG00000039419	Cntnap2	contactin associated protein-like 2 [Source:MGI Symbol;Acc:MGI:1914047]	6:45059357-47304213	protein_coding	1	ENSG00000174469	CNTNAP2	13	2	2.90689	2.548	2.548	0.100477	0.499868	no	0	1	0	7.71	2	13	0	0	7	11	9	20
10918	0.02538	ENSMUSG00000037989	Wnk2	WNK lysine deficient protein kinase 2 [Source:MGI Symbol;Acc:MGI:1922857]	13:49036303-49148014	protein_coding	1	ENSG00000165238	WNK2	20	4	3.58496	2.538	2.538	0.0415841	0.312288	no	0	1	0	12.06	4	20	1	0	10	17	27	17
8776	0.02535	ENSMUSG00000032105	Pdzd3	PDZ domain containing 3 [Source:MGI Symbol;Acc:MGI:2429554]	9:44247307-44251471	protein_coding	1	ENSG00000172367	PDZD3	2	8	2.32193	-2.535	2.535	0.159125	0.616989	no	0	1	0	5.04	8	2	1	3	21	4	1	0
44763	0.02534	ENSMUSG00000106795	Gm43050	predicted gene 43050 [Source:MGI Symbol;Acc:MGI:5663187]	5:119828448-119831920	lincRNA	0	<none>	<none>	25	4	3.85798	2.534	2.534	0.0946167	0.486509	no	0	1	0	14.64	4	25	11	0	2	71	3	1
51379	0.02529	ENSMUSG00000113852	Gm48062	predicted gene, 48062 [Source:MGI Symbol;Acc:MGI:6097387]	12:98794448-98797069	TEC	0	<none>	<none>	2	15	3.08746	-2.529	2.529	0.0658964	0.401376	no	0	1	0	9.03	15	2	18	25	3	2	5	0
15025	0.02523	ENSMUSG00000051279	Gdf6	growth differentiation factor 6 [Source:MGI Symbol;Acc:MGI:95689]	4:9844372-9862345	protein_coding	1	ENSG00000156466	GDF6	22	4	3.70044	2.523	2.523	0.0643599	0.396509	no	0	1	0	13.06	4	22	0	0	12	35	16	16
17718	0.02512	ENSMUSG00000063531	Sema3e	sema domain, immunoglobulin domain (Ig), short basic domain, secreted, (semaphorin) 3E [Source:MGI Symbol;Acc:MGI:1340034]	5:14025276-14256689	protein_coding	1	ENSG00000170381	SEMA3E	218	38	7	2.512	2.512	0.0300584	0.25774	no	1	1	0	128.1	38	218	34	26	54	560	59	36
14446	0.02511	ENSMUSG00000049112	Oxtr	oxytocin receptor [Source:MGI Symbol;Acc:MGI:109147]	6:112473683-112489943	protein_coding	1	ENSG00000180914	OXTR	27	5	4	2.511	2.511	0.041148	0.310426	no	0	1	0	16.12	5	27	8	3	4	75	5	2
41212	0.02505	ENSMUSG00000103076	Gm37902	predicted gene, 37902 [Source:MGI Symbol;Acc:MGI:5611130]	1:80274731-80276413	TEC	0	<none>	<none>	9	2	2.45943	2.505	2.505	0.14164	0.589076	no	0	1	0	5.13	2	9	0	2	3	1	5	20
13713	0.02492	ENSMUSG00000046470	Sox18	SRY (sex determining region Y)-box 18 [Source:MGI Symbol;Acc:MGI:103559]	2:181669836-181671640	protein_coding	1	ENSG00000203883	SOX18	45	8	4.72792	2.492	2.492	0.00487666	0.0803854	no	0	1	0	26.56	8	45	13	11	0	54	48	34
6038	0.02481	ENSMUSG00000027318	Adam33	a disintegrin and metallopeptidase domain 33 [Source:MGI Symbol;Acc:MGI:1341813]	2:131050591-131063814	protein_coding	1	ENSG00000149451	ADAM33	178	32	6.71425	2.481	2.481	0.0387758	0.298475	no	1	1	0	105.11	32	178	39	17	40	451	64	20
8645	0.0248	ENSMUSG00000031906	Smpd3	sphingomyelin phosphodiesterase 3, neutral [Source:MGI Symbol;Acc:MGI:1927578]	8:106252548-106337988	protein_coding	1	ENSG00000103056	SMPD3	1255	225	9.53138	2.48	2.48	0.0637459	0.394569	no	2	1	0	740.01	225	1255	524	100	51	3128	375	262
40970	0.0248	ENSMUSG00000102813	Gm37795	predicted gene, 37795 [Source:MGI Symbol;Acc:MGI:5611023]	4:150068539-150070997	TEC	0	<none>	<none>	2	9	2.45943	-2.48	2.48	0.150344	0.60339	no	0	1	0	5.58	9	2	9	0	19	1	3	1
7954	0.02478	ENSMUSG00000030672	Mylpf	myosin light chain, phosphorylatable, fast skeletal muscle [Source:MGI Symbol;Acc:MGI:97273]	7:127208890-127214298	protein_coding	1	ENSG00000180209	MYLPF	186	34	6.78136	2.478	2.478	0.0571751	0.374391	no	1	1	0	109.99	34	186	17	7	77	96	433	30
28738	0.02473	ENSMUSG00000087252	Gm14379	predicted gene 14379 [Source:MGI Symbol;Acc:MGI:3649346]	X:7375925-7378042	processed_transcript	0	<none>	<none>	3	18	3.39232	-2.473	2.473	0.0492289	0.344127	no	0	1	0	10.43	18	3	39	11	3	5	4	1
7834	0.02465	ENSMUSG00000030433	Sbk2	SH3-binding domain kinase family, member 2 [Source:MGI Symbol;Acc:MGI:2685925]	7:4940512-4964406	protein_coding	1	ENSG00000187550	SBK2	2	10	2.58496	-2.465	2.465	0.101846	0.502746	no	0	1	0	6.03	10	2	7	18	6	2	0	3
27132	0.02458	ENSMUSG00000085262	Gm11574	predicted gene 11574 [Source:MGI Symbol;Acc:MGI:3705166]	11:97048691-97051432	processed_transcript	0	<none>	<none>	2	10	2.58496	-2.458	2.458	0.104619	0.507801	no	0	1	0	5.61	10	2	8	6	15	2	3	0
42099	0.02458	ENSMUSG00000104045	Gm37565	predicted gene, 37565 [Source:MGI Symbol;Acc:MGI:5610793]	2:12697417-12706853	lincRNA	0	<none>	<none>	16	3	3.24793	2.458	2.458	0.128062	0.562506	no	0	1	0	9.48	3	16	3	0	6	0	39	9
5058	0.02457	ENSMUSG00000025469	Msx3	msh homeobox 3 [Source:MGI Symbol;Acc:MGI:106587]	7:140046157-140049089	protein_coding	0	<none>	<none>	6	31	4.20945	-2.457	2.457	0.00502413	0.0819744	no	0	1	0	18.41	31	6	29	18	47	4	4	10
12617	0.02448	ENSMUSG00000042529	Kcnj12	potassium inwardly-rectifying channel, subfamily J, member 12 [Source:MGI Symbol;Acc:MGI:108495]	11:61022564-61071131	protein_coding	0	<none>	<none>	9	51	4.90689	-2.448	2.448	0.0432197	0.31898	no	1	1	0	30.39	51	9	18	133	3	0	5	23
15276	0.02445	ENSMUSG00000052374	Actn2	actinin alpha 2 [Source:MGI Symbol;Acc:MGI:109192]	13:12269426-12340760	protein_coding	1	ENSG00000077522	ACTN2	14	3	3.08746	2.445	2.445	0.127911	0.56214	no	0	1	0	8.28	3	14	0	0	8	4	27	11
4345	0.02444	ENSMUSG00000024176	Sox8	SRY (sex determining region Y)-box 8 [Source:MGI Symbol;Acc:MGI:98370]	17:25565892-25570686	protein_coding	1	ENSG00000005513	SOX8	25	5	3.90689	2.444	2.444	0.0123331	0.147018	no	0	1	0	14.6	5	25	8	1	5	30	21	23
13238	0.02443	ENSMUSG00000044749	Abca6	ATP-binding cassette, sub-family A (ABC1), member 6 [Source:MGI Symbol;Acc:MGI:1923434]	11:110176820-110251776	protein_coding	1	ENSG00000154262	ABCA6	786	144	8.86109	2.443	2.443	0.0241155	0.223269	no	2	1	0	465.27	144	786	229	46	158	1758	456	144
3978	0.02439	ENSMUSG00000022941	Ripply3	ripply transcriptional repressor 3 [Source:MGI Symbol;Acc:MGI:2181192]	16:94328420-94336935	protein_coding	1	ENSG00000183145	RIPPLY3	18	3	3.39232	2.439	2.439	0.0785279	0.440481	no	0	1	0	10.42	3	18	2	0	8	39	11	3
16081	0.02439	ENSMUSG00000056071	S100a9	S100 calcium binding protein A9 (calgranulin B) [Source:MGI Symbol;Acc:MGI:1338947]	3:90692632-90695721	protein_coding	0	<none>	<none>	8	2	2.32193	2.439	2.439	0.203432	0.678583	no	0	1	0	5.06	2	8	0	1	4	19	6	0
17321	0.02439	ENSMUSG00000061816	Myl1	myosin, light polypeptide 1 [Source:MGI Symbol;Acc:MGI:97269]	1:66924295-66945404	protein_coding	1	ENSG00000168530	MYL1	178	33	6.7211	2.439	2.439	0.263493	0.747932	no	1	1	0	105.43	33	178	0	10	88	39	486	10
14713	0.02437	ENSMUSG00000050132	Sarm1	sterile alpha and HEAT/Armadillo motif containing 1 [Source:MGI Symbol;Acc:MGI:2136419]	11:78472330-78497754	protein_coding	1	ENSG00000004139	SARM1	29	6	4.12928	2.437	2.437	0.00450444	0.0757222	no	0	1	0	17.33	6	29	5	3	9	37	27	24
3478	0.02429	ENSMUSG00000022101	Fgf17	fibroblast growth factor 17 [Source:MGI Symbol;Acc:MGI:1202401]	14:70636203-70642268	protein_coding	1	ENSG00000158815	FGF17	2	9	2.45943	-2.429	2.429	0.105357	0.508972	no	0	1	0	5.43	9	2	4	5	18	1	3	1
4003	0.02429	ENSMUSG00000022987	Zfp641	zinc finger protein 641 [Source:MGI Symbol;Acc:MGI:2442788]	15:98285585-98296161	protein_coding	1	ENSG00000167528	ZNF641	8	2	2.32193	2.429	2.429	0.169697	0.63085	no	0	1	0	5.14	2	8	0	0	5	13	7	5
3055	0.02428	ENSMUSG00000021356	Irf4	interferon regulatory factor 4 [Source:MGI Symbol;Acc:MGI:1096873]	13:30749226-30766976	protein_coding	1	ENSG00000137265	IRF4	175	33	6.70044	2.428	2.428	0.0316091	0.26484	no	1	1	0	103.71	33	175	41	13	44	433	50	41
7993	0.02424	ENSMUSG00000030737	Slco2b1	solute carrier organic anion transporter family, member 2b1 [Source:MGI Symbol;Acc:MGI:1351872]	7:99657804-99711340	protein_coding	1	ENSG00000137491	SLCO2B1	1193	222	9.46659	2.424	2.424	0.00295743	0.055816	no	2	1	0	707.44	222	1193	224	158	285	2550	633	395
11164	0.02424	ENSMUSG00000038526	Car14	carbonic anhydrase 14 [Source:MGI Symbol;Acc:MGI:1344341]	3:95897768-95904691	protein_coding	1	ENSG00000118298	CA14	9	2	2.45943	2.424	2.424	0.234137	0.717656	no	0	1	0	5.44	2	9	0	5	0	12	16	0
6630	0.02419	ENSMUSG00000028351	Brinp1	bone morphogenic protein/retinoic acid inducible neural specific 1 [Source:MGI Symbol;Acc:MGI:1928478]	4:68761514-68954397	protein_coding	1	ENSG00000078725	BRINP1	3	15	3.16993	-2.419	2.419	0.113471	0.529393	no	0	1	0	9.13	15	3	7	30	9	0	0	9
53456	0.02416	ENSMUSG00000116038	Gm46563	predicted gene, 46563 [Source:MGI Symbol;Acc:MGI:5826200]	16:10797943-10812726	antisense	0	<none>	<none>	2	9	2.45943	-2.416	2.416	0.16558	0.626072	no	0	1	0	4.99	9	2	10	8	8	0	5	0
12485	0.02415	ENSMUSG00000042195	Slc35f2	solute carrier family 35, member F2 [Source:MGI Symbol;Acc:MGI:1919272]	9:53771538-53818154	protein_coding	1	ENSG00000110660	SLC35F2	19	4	3.52356	2.415	2.415	0.0505833	0.349201	no	0	1	0	11.35	4	19	6	0	5	17	34	7
411	0.02413	ENSMUSG00000002324	Rec8	REC8 meiotic recombination protein [Source:MGI Symbol;Acc:MGI:1929645]	14:55618037-55625395	protein_coding	1	ENSG00000100918	REC8	10	2	2.58496	2.413	2.413	0.195383	0.666522	no	0	1	0	5.88	2	10	3	3	0	26	0	3
28387	0.02412	ENSMUSG00000086825	Gm15675	predicted gene 15675 [Source:MGI Symbol;Acc:MGI:3783117]	1:130429781-130437191	lincRNA	0	<none>	<none>	29	6	4.12928	2.412	2.412	0.0589666	0.381326	no	0	1	0	17.46	6	29	3	0	14	73	8	7
2817	0.02407	ENSMUSG00000020911	Krt19	keratin 19 [Source:MGI Symbol;Acc:MGI:96693]	11:100140810-100148665	protein_coding	1	ENSG00000171345	KRT19	48	9	4.83289	2.407	2.407	0.284087	0.765179	no	0	1	0	28.41	9	48	26	0	1	120	22	1
10116	0.024	ENSMUSG00000035686	Thrsp	thyroid hormone responsive [Source:MGI Symbol;Acc:MGI:109126]	7:97412938-97417730	protein_coding	1	ENSG00000151365	THRSP	37	7	4.45943	2.4	2.4	0.0087509	0.117445	no	0	1	0	22.11	7	37	2	16	3	24	59	28
27158	0.02393	ENSMUSG00000085295	4930430E12Rik	RIKEN cDNA 4930430E12 gene [Source:MGI Symbol;Acc:MGI:1918889]	4:6352105-6357530	antisense	0	<none>	<none>	7	37	4.45943	-2.393	2.393	0.0112154	0.137966	no	0	1	0	22.19	37	7	32	33	47	10	0	12
36110	0.02393	ENSMUSG00000097572	Gm26797	predicted gene, 26797 [Source:MGI Symbol;Acc:MGI:5477291]	9:122295869-122310928	lincRNA	0	<none>	<none>	13	3	3	2.393	2.393	0.0909715	0.476293	no	0	1	0	8.12	3	13	2	0	6	26	10	4
4546	0.02392	ENSMUSG00000024534	Sncaip	synuclein, alpha interacting protein (synphilin) [Source:MGI Symbol;Acc:MGI:1915097]	18:52767709-52915935	protein_coding	1	ENSG00000064692	SNCAIP	22	4	3.70044	2.392	2.392	0.126127	0.559316	no	0	1	0	13.14	4	22	1	0	12	43	23	0
8754	0.02392	ENSMUSG00000032068	Plet1	placenta expressed transcript 1 [Source:MGI Symbol;Acc:MGI:1923759]	9:50494525-50505482	protein_coding	1	ENSG00000188771	PLET1	2	10	2.58496	-2.392	2.392	0.179309	0.644146	no	0	1	0	5.86	10	2	3	23	4	0	5	0
45927	0.0239	ENSMUSG00000108126	Gm43909	predicted gene, 43909 [Source:MGI Symbol;Acc:MGI:5690301]	6:145863297-145865172	TEC	0	<none>	<none>	3	13	3	-2.39	2.39	0.105081	0.508586	no	0	1	0	7.83	13	3	26	2	12	5	3	0
31531	0.02384	ENSMUSG00000091423	Gm17509	predicted gene, 17509 [Source:MGI Symbol;Acc:MGI:4937143]	13:117218701-117221075	protein_coding	0	<none>	<none>	9	2	2.45943	2.384	2.384	0.0994242	0.497994	no	0	1	0	5.73	2	9	1	3	2	19	6	3
49466	0.02384	ENSMUSG00000111933	Gm36660	predicted gene, 36660 [Source:MGI Symbol;Acc:MGI:5595819]	12:80018415-80081434	lincRNA	0	<none>	<none>	2	9	2.45943	-2.384	2.384	0.114793	0.532845	no	0	1	0	5.37	9	2	9	9	9	2	3	0
7917	0.02372	ENSMUSG00000030607	Acan	aggrecan [Source:MGI Symbol;Acc:MGI:99602]	7:79053483-79115099	protein_coding	1	ENSG00000157766	ACAN	14	3	3.08746	2.372	2.372	0.130846	0.569165	no	0	1	0	7.92	3	14	0	8	0	10	24	7
14766	0.02368	ENSMUSG00000050321	Neto1	neuropilin (NRP) and tolloid (TLL)-like 1 [Source:MGI Symbol;Acc:MGI:2180216]	18:86394952-86506718	protein_coding	1	ENSG00000166342	NETO1	20	4	3.58496	2.368	2.368	0.146488	0.596984	no	0	1	0	11.88	4	20	9	3	0	55	0	4
22744	0.02368	ENSMUSG00000079186	Gzmc	granzyme C [Source:MGI Symbol;Acc:MGI:109256]	14:56231441-56234656	protein_coding	0	<none>	<none>	7	38	4.49185	-2.368	2.368	0.00266432	0.052175	no	0	1	0	22.99	38	7	57	36	22	5	12	5
7115	0.02367	ENSMUSG00000029134	Plb1	phospholipase B1 [Source:MGI Symbol;Acc:MGI:1922406]	5:32232708-32366520	protein_coding	1	ENSG00000163803	PLB1	22	4	3.70044	2.367	2.367	0.0865678	0.465004	no	0	1	0	13.22	4	22	0	12	1	2	46	18
36909	0.02366	ENSMUSG00000098449	Gm7467	predicted gene 7467 [Source:MGI Symbol;Acc:MGI:3648350]	5:76304876-76305527	antisense	0	<none>	<none>	8	2	2.32193	2.366	2.366	0.177316	0.640436	no	0	1	0	4.82	2	8	0	1	4	1	16	7
19107	0.02356	ENSMUSG00000066975	Cryba4	crystallin, beta A4 [Source:MGI Symbol;Acc:MGI:102716]	5:112246493-112252518	protein_coding	1	ENSG00000196431	CRYBA4	13	3	3	2.356	2.356	0.080767	0.448959	no	0	1	0	7.8	3	13	6	2	0	10	16	13
13334	0.02354	ENSMUSG00000045094	Arhgef37	Rho guanine nucleotide exchange factor (GEF) 37 [Source:MGI Symbol;Acc:MGI:3045339]	18:61491657-61536594	protein_coding	1	ENSG00000183111	ARHGEF37	24	5	3.85798	2.354	2.354	0.015703	0.171826	no	0	1	0	14.21	5	24	6	5	3	13	44	14
19931	0.02354	ENSMUSG00000070960	Gm19680	predicted gene, 19680 [Source:MGI Symbol;Acc:MGI:5011865]	1:31615149-31616661	processed_pseudogene	0	<none>	<none>	2	12	2.80735	-2.354	2.354	0.106308	0.510487	no	0	1	0	7.06	12	2	11	7	17	6	0	1
28836	0.02344	ENSMUSG00000087371	Gm15541	predicted gene 15541 [Source:MGI Symbol;Acc:MGI:3782989]	7:27502718-27508122	antisense	0	<none>	<none>	12	2	2.80735	2.344	2.344	0.0980025	0.494613	no	0	1	0	6.89	2	12	2	0	5	17	10	8
10285	0.02339	ENSMUSG00000036218	Pdzrn4	PDZ domain containing RING finger 4 [Source:MGI Symbol;Acc:MGI:3056996]	15:92396881-92771819	protein_coding	1	ENSG00000165966	PDZRN4	3	14	3.08746	-2.339	2.339	0.127219	0.561379	no	0	1	0	8.32	14	3	21	13	8	8	0	0
52871	0.02337	ENSMUSG00000115354	Gm49083	predicted gene, 49083 [Source:MGI Symbol;Acc:MGI:6118469]	14:43804696-43812383	lincRNA	0	<none>	<none>	20	4	3.58496	2.337	2.337	0.101185	0.500965	no	0	1	0	11.94	4	20	11	1	0	37	2	21
5670	0.02335	ENSMUSG00000026644	Acbd7	acyl-Coenzyme A binding domain containing 7 [Source:MGI Symbol;Acc:MGI:1925495]	2:3336168-3340993	protein_coding	1	ENSG00000176244	ACBD7	2	10	2.58496	-2.335	2.335	0.167379	0.628678	no	0	1	0	5.7	10	2	15	6	8	0	5	0
12230	0.02331	ENSMUSG00000041378	Cldn5	claudin 5 [Source:MGI Symbol;Acc:MGI:1276112]	16:18776847-18778262	protein_coding	1	ENSG00000184113	CLDN5	81	16	5.59991	2.331	2.331	0.185231	0.65266	no	1	1	0	48.53	16	81	0	40	8	46	182	15
22902	0.02329	ENSMUSG00000079550	Mpp4	membrane protein, palmitoylated 4 (MAGUK p55 subfamily member 4) [Source:MGI Symbol;Acc:MGI:2386681]	1:59120935-59163389	protein_coding	1	ENSG00000082126	MPP4	17	3	3.32193	2.329	2.329	0.133724	0.575416	no	0	1	0	10.02	3	17	4	6	0	25	0	25
6973	0.02322	ENSMUSG00000028909	Ptpru	protein tyrosine phosphatase, receptor type, U [Source:MGI Symbol;Acc:MGI:1321151]	4:131768457-131838288	protein_coding	1	ENSG00000060656	PTPRU	38	8	4.52356	2.322	2.322	0.00959906	0.124199	no	0	1	0	22.74	8	38	5	5	13	79	14	21
45897	0.02322	ENSMUSG00000108095	Gm44067	predicted gene, 44067 [Source:MGI Symbol;Acc:MGI:5690459]	6:128843786-128846959	lincRNA	0	<none>	<none>	31	6	4.20945	2.322	2.322	0.0109256	0.135573	no	0	1	0	18.38	6	31	3	8	7	59	15	18
50565	0.0232	ENSMUSG00000113035	5830428M24Rik	RIKEN cDNA 5830428M24 gene [Source:MGI Symbol;Acc:MGI:1923312]	12:69464787-69475550	processed_transcript	0	<none>	<none>	13	3	3	2.32	2.32	0.18082	0.646366	no	0	1	0	7.71	3	13	0	8	0	32	2	4
12062	0.02317	ENSMUSG00000040812	Agbl2	ATP/GTP binding protein-like 2 [Source:MGI Symbol;Acc:MGI:2443254]	2:90782727-90834437	protein_coding	1	ENSG00000165923	AGBL2	11	2	2.70044	2.317	2.317	0.0809879	0.449438	no	0	1	0	6.64	2	11	4	2	1	17	5	11
3454	0.02316	ENSMUSG00000022053	Ebf2	early B cell factor 2 [Source:MGI Symbol;Acc:MGI:894332]	14:67233292-67430918	protein_coding	1	ENSG00000221818	EBF2	541	109	8.3443	2.316	2.316	0.00598058	0.0913147	no	2	1	0	325.01	109	541	153	78	95	1181	199	244
1858	0.02314	ENSMUSG00000017817	Jph2	junctophilin 2 [Source:MGI Symbol;Acc:MGI:1891496]	2:163336242-163397993	protein_coding	1	ENSG00000149596	JPH2	867	174	9.02375	2.314	2.314	0.00642944	0.0965284	no	2	1	0	520.38	174	867	247	146	130	193	1710	697
27436	0.02313	ENSMUSG00000085639	Gm15410	predicted gene 15410 [Source:MGI Symbol;Acc:MGI:3705241]	5:148946592-148948866	antisense	0	<none>	<none>	2	9	2.45943	-2.313	2.313	0.1624	0.621447	no	0	1	0	5.63	9	2	11	16	1	4	0	2
28858	0.02313	ENSMUSG00000087397	Rapgef3os2	Rap guanine nucleotide exchange factor (GEF) 3, opposite strand 2 [Source:MGI Symbol;Acc:MGI:3826581]	15:97766549-97768713	antisense	0	<none>	<none>	2	11	2.70044	-2.313	2.313	0.131044	0.569599	no	0	1	0	6.52	11	2	4	24	5	5	2	0
5980	0.0231	ENSMUSG00000027220	Syt13	synaptotagmin XIII [Source:MGI Symbol;Acc:MGI:1933945]	2:92915098-92956058	protein_coding	1	ENSG00000019505	SYT13	42	9	4.67243	2.31	2.31	0.0162487	0.175944	no	0	1	0	25.4	9	42	14	0	12	58	20	49
20122	0.02308	ENSMUSG00000071716	Apol7e	apolipoprotein L 7e [Source:MGI Symbol;Acc:MGI:3704456]	15:77698857-77719285	protein_coding	0	<none>	<none>	17	3	3.32193	2.308	2.308	0.0664546	0.402779	no	0	1	0	10	3	17	0	4	6	22	23	5
8920	0.02304	ENSMUSG00000032368	Zic1	zinc finger protein of the cerebellum 1 [Source:MGI Symbol;Acc:MGI:106683]	9:91358058-91365810	protein_coding	1	ENSG00000152977	ZIC1	14	67	5.33985	-2.304	2.304	0.0178121	0.185756	no	1	1	0	40.18	67	14	85	37	78	37	4	0
9324	0.02302	ENSMUSG00000033377	Palmd	palmdelphin [Source:MGI Symbol;Acc:MGI:2148896]	3:116918258-116968987	protein_coding	1	ENSG00000099260	PALMD	31	6	4.20945	2.302	2.302	0.0108082	0.13482	no	0	1	0	18.65	6	31	9	5	5	35	49	9
5628	0.02301	ENSMUSG00000026580	Selp	selectin, platelet [Source:MGI Symbol;Acc:MGI:98280]	1:164115264-164150026	protein_coding	1	ENSG00000174175	SELP	35	7	4.39232	2.301	2.301	0.0125381	0.148929	no	0	1	0	21.37	7	35	5	5	12	26	71	9
14512	0.02299	ENSMUSG00000049396	Gemin4	gem nuclear organelle associated protein 4 [Source:MGI Symbol;Acc:MGI:2449313]	11:76210571-76217664	protein_coding	1	ENSG00000179409	GEMIN4	9	2	2.45943	2.299	2.299	0.14632	0.596984	no	0	1	0	5.74	2	9	1	0	5	5	6	17
2041	0.02297	ENSMUSG00000019027	Dnah1	dynein, axonemal, heavy chain 1 [Source:MGI Symbol;Acc:MGI:107721]	14:31260375-31323896	protein_coding	1	ENSG00000114841	DNAH1	7	36	4.42626	-2.297	2.297	0.015821	0.17255	no	0	1	0	21.62	36	7	66	8	34	10	10	2
16418	0.02296	ENSMUSG00000057614	Gnai1	guanine nucleotide binding protein (G protein), alpha inhibiting 1 [Source:MGI Symbol;Acc:MGI:95771]	5:18265135-18360355	protein_coding	1	ENSG00000127955	GNAI1	77	16	5.53916	2.296	2.296	0.00356491	0.0640877	no	1	1	0	46.36	16	77	8	12	27	164	51	16
25865	0.02293	ENSMUSG00000083732	Gm14197	predicted gene 14197 [Source:MGI Symbol;Acc:MGI:3652057]	2:154284213-154285261	processed_pseudogene	0	<none>	<none>	10	2	2.58496	2.293	2.293	0.185076	0.652636	no	0	1	0	5.86	2	10	6	0	0	7	5	17
17933	0.02287	ENSMUSG00000064352	mt-Ts1	mitochondrially encoded tRNA serine 1 [Source:MGI Symbol;Acc:MGI:102475]	MT:6870-6938	Mt_tRNA	0	<none>	<none>	25	5	3.90689	2.287	2.287	0.102213	0.503666	no	0	1	0	15.05	5	25	0	15	0	52	8	15
28319	0.02275	ENSMUSG00000086741	Gm15816	predicted gene 15816 [Source:MGI Symbol;Acc:MGI:3802114]	8:23138794-23149585	antisense	0	<none>	<none>	2	9	2.45943	-2.275	2.275	0.179831	0.644832	no	0	1	0	5.5	9	2	12	7	9	0	5	0
28749	0.02272	ENSMUSG00000087265	Gm12349	predicted gene 12349 [Source:MGI Symbol;Acc:MGI:3650494]	11:100291671-100293711	lincRNA	0	<none>	<none>	2	10	2.58496	-2.272	2.272	0.196318	0.667154	no	0	1	0	6.16	10	2	12	19	0	4	3	0
26798	0.0227	ENSMUSG00000084846	A730011C13Rik	RIKEN cDNA A730011C13 gene [Source:MGI Symbol;Acc:MGI:2442973]	3:94994410-94997350	antisense	0	<none>	<none>	21	4	3.64386	2.27	2.27	0.0405527	0.307664	no	0	1	0	12.6	4	21	0	4	9	23	19	21
41492	0.02259	ENSMUSG00000103383	Gm37754	predicted gene, 37754 [Source:MGI Symbol;Acc:MGI:5610982]	1:164631757-164659238	lincRNA	0	<none>	<none>	3	12	2.90689	-2.259	2.259	0.144477	0.59391	no	0	1	0	7.43	12	3	0	13	23	4	1	3
14599	0.02258	ENSMUSG00000049691	Nkx3-2	NK3 homeobox 2 [Source:MGI Symbol;Acc:MGI:108015]	5:41761483-41764501	protein_coding	1	ENSG00000109705	NKX3-2	12	2	2.80735	2.258	2.258	0.100032	0.498961	no	0	1	0	7	2	12	3	4	0	10	16	9
6688	0.02255	ENSMUSG00000028445	Enho	energy homeostasis associated [Source:MGI Symbol;Acc:MGI:1916888]	4:41638144-41640324	protein_coding	1	ENSG00000168913	ENHO	14	3	3.08746	2.255	2.255	0.1047	0.507801	no	0	1	0	8.47	3	14	8	1	0	20	13	9
19983	0.02251	ENSMUSG00000071177	Serpina1d	serine (or cysteine) peptidase inhibitor, clade A, member 1D [Source:MGI Symbol;Acc:MGI:891968]	12:103763594-103773592	protein_coding	0	<none>	<none>	28	6	4.08746	2.251	2.251	0.0421198	0.31392	no	0	1	0	16.82	6	28	14	2	2	5	45	34
23655	0.0225	ENSMUSG00000081189	Hspd1-ps4	heat shock protein 1 (chaperonin), pseudogene 4 [Source:MGI Symbol;Acc:MGI:3649750]	4:106136111-106137778	processed_pseudogene	0	<none>	<none>	20	4	3.58496	2.25	2.25	0.043658	0.320794	no	0	1	0	12.23	4	20	3	7	3	34	24	3
11509	0.02249	ENSMUSG00000039347	Atp6v0e2	ATPase, H+ transporting, lysosomal V0 subunit E2 [Source:MGI Symbol;Acc:MGI:1923502]	6:48537615-48541801	protein_coding	1	ENSG00000171130	ATP6V0E2	79	17	5.58496	2.249	2.249	0.0055529	0.0874661	no	1	1	0	48	17	79	15	6	29	176	45	17
10044	0.02241	ENSMUSG00000035456	Prdm8	PR domain containing 8 [Source:MGI Symbol;Acc:MGI:1924880]	5:98167198-98188991	protein_coding	1	ENSG00000152784	PRDM8	176	37	6.73471	2.241	2.241	0.0578741	0.376747	no	1	1	0	106.68	37	176	81	10	20	409	59	60
19304	0.02238	ENSMUSG00000068079	Tcf15	transcription factor 15 [Source:MGI Symbol;Acc:MGI:104664]	2:152143561-152149097	protein_coding	1	ENSG00000125878	TCF15	18	4	3.45943	2.238	2.238	0.112707	0.527513	no	0	1	0	10.96	4	18	9	3	0	19	34	1
8561	0.02237	ENSMUSG00000031780	Ccl17	chemokine (C-C motif) ligand 17 [Source:MGI Symbol;Acc:MGI:1329039]	8:94810453-94812036	protein_coding	1	ENSG00000102970	CCL17	3	15	3.16993	-2.237	2.237	0.0458436	0.330468	no	0	1	0	9.24	15	3	20	17	9	4	2	4
7518	0.02234	ENSMUSG00000029797	Sspo	SCO-spondin [Source:MGI Symbol;Acc:MGI:2674311]	6:48448229-48501250	protein_coding	1	ENSG00000197558	SSPO	3	13	3	-2.234	2.234	0.0930887	0.482376	no	0	1	0	7.83	13	3	20	11	8	4	5	0
15633	0.02227	ENSMUSG00000054013	Tmem179	transmembrane protein 179 [Source:MGI Symbol;Acc:MGI:2144891]	12:112500189-112516747	protein_coding	1	ENSG00000258986	TMEM179	13	3	3	2.227	2.227	0.258303	0.742418	no	0	1	0	7.56	3	13	8	0	0	5	0	33
30852	0.02222	ENSMUSG00000090019	Gimap1	GTPase, IMAP family member 1 [Source:MGI Symbol;Acc:MGI:109368]	6:48739054-48743795	protein_coding	1	ENSG00000213203	GIMAP1	24	5	3.85798	2.222	2.222	0.0192166	0.194678	no	0	1	0	14.73	5	24	6	8	2	29	32	12
5911	0.0222	ENSMUSG00000027073	Prg2	proteoglycan 2, bone marrow [Source:MGI Symbol;Acc:MGI:103294]	2:84980461-84983632	protein_coding	0	<none>	<none>	15	3	3.16993	2.22	2.22	0.193578	0.66459	no	0	1	0	9.28	3	15	9	1	0	39	7	0
12227	0.02207	ENSMUSG00000041372	B4galnt3	beta-1,4-N-acetyl-galactosaminyl transferase 3 [Source:MGI Symbol;Acc:MGI:3041155]	6:120203073-120294559	protein_coding	1	ENSG00000139044	B4GALNT3	9	2	2.45943	2.207	2.207	0.290135	0.768574	no	0	1	0	5.6	2	9	0	6	0	24	4	0
14080	0.02207	ENSMUSG00000047759	Hs3st3a1	heparan sulfate (glucosamine) 3-O-sulfotransferase 3A1 [Source:MGI Symbol;Acc:MGI:1333861]	11:64435332-64522841	protein_coding	1	ENSG00000153976	HS3ST3A1	20	4	3.58496	2.207	2.207	0.0638367	0.394669	no	0	1	0	11.84	4	20	3	0	10	22	13	24
14711	0.02206	ENSMUSG00000050122	Vwa3b	von Willebrand factor A domain containing 3B [Source:MGI Symbol;Acc:MGI:1918103]	1:37026596-37187613	protein_coding	1	ENSG00000168658	VWA3B	12	3	2.90689	2.206	2.206	0.161239	0.620362	no	0	1	0	7.17	3	12	5	2	1	25	10	0
35999	0.02204	ENSMUSG00000097439	Gm16754	predicted gene, 16754 [Source:MGI Symbol;Acc:MGI:4439678]	9:21225371-21233046	antisense	0	<none>	<none>	3	13	3	-2.204	2.204	0.0661186	0.401848	no	0	1	0	7.75	13	3	18	8	13	2	4	2
12331	0.02203	ENSMUSG00000041700	Lhfpl1	lipoma HMGIC fusion partner-like 1 [Source:MGI Symbol;Acc:MGI:1891214]	X:145290359-145349089	protein_coding	1	ENSG00000182508	LHFPL1	21	4	3.64386	2.203	2.203	0.0724513	0.420409	no	0	1	0	12.62	4	21	5	8	0	24	34	4
16078	0.022	ENSMUSG00000056055	Sag	S-antigen, retina and pineal gland (arrestin) [Source:MGI Symbol;Acc:MGI:98227]	1:87803680-87845158	protein_coding	1	ENSG00000130561	SAG	2	9	2.45943	-2.2	2.2	0.1594	0.617335	no	0	1	0	5.29	9	2	11	4	11	4	0	2
2764	0.02199	ENSMUSG00000020838	Slc6a4	solute carrier family 6 (neurotransmitter transporter, serotonin), member 4 [Source:MGI Symbol;Acc:MGI:96285]	11:76998603-77032340	protein_coding	1	ENSG00000108576	SLC6A4	11	3	2.80735	2.199	2.199	0.153656	0.607659	no	0	1	0	7.09	3	11	0	1	7	14	18	2
12003	0.02199	ENSMUSG00000040666	Sh3bgr	SH3-binding domain glutamic acid-rich protein [Source:MGI Symbol;Acc:MGI:1354740]	16:96200450-96228935	protein_coding	1	ENSG00000185437	SH3BGR	51	11	4.9542	2.199	2.199	0.00878122	0.117541	no	1	1	0	31.33	11	51	10	10	14	12	116	26
13135	0.02196	ENSMUSG00000044393	Dsg2	desmoglein 2 [Source:MGI Symbol;Acc:MGI:1196466]	18:20558074-20604521	protein_coding	1	ENSG00000046604	DSG2	10	2	2.58496	2.196	2.196	0.185804	0.652943	no	0	1	0	6.36	2	10	6	1	0	23	7	1
12843	0.02194	ENSMUSG00000043333	Rhbdl2	rhomboid like 2 [Source:MGI Symbol;Acc:MGI:3608413]	4:123787874-123829904	protein_coding	1	ENSG00000158315	RHBDL2	9	2	2.45943	2.194	2.194	0.152017	0.605344	no	0	1	0	5.41	2	9	2	0	4	6	12	9
42854	0.02191	ENSMUSG00000104835	Gm5547	predicted gene 5547 [Source:MGI Symbol;Acc:MGI:3648206]	3:105815540-105817357	lincRNA	0	<none>	<none>	3	15	3.16993	-2.191	2.191	0.062864	0.392517	no	0	1	0	9.31	15	3	9	13	24	2	6	1
51158	0.0219	ENSMUSG00000113630	4930404H11Rik	RIKEN cDNA 4930404H11 gene [Source:MGI Symbol;Acc:MGI:1921065]	12:71488285-71556133	lincRNA	0	<none>	<none>	9	2	2.45943	2.19	2.19	0.245144	0.730436	no	0	1	0	5.4	2	9	0	0	6	18	1	8
4442	0.02188	ENSMUSG00000024347	Psd2	pleckstrin and Sec7 domain containing 2 [Source:MGI Symbol;Acc:MGI:1921252]	18:35964830-36014715	protein_coding	1	ENSG00000146005	PSD2	9	2	2.45943	2.188	2.188	0.300433	0.776836	no	0	1	0	5.39	2	9	0	0	6	23	4	0
26871	0.02188	ENSMUSG00000084938	BB557941	expressed sequence BB557941 [Source:MGI Symbol;Acc:MGI:3034820]	2:57127479-57181754	processed_transcript	0	<none>	<none>	2	8	2.32193	-2.188	2.188	0.298704	0.775253	no	0	1	0	5.02	8	2	12	0	13	0	0	5
44094	0.02185	ENSMUSG00000106089	Gm9419	predicted gene 9419 [Source:MGI Symbol;Acc:MGI:3643978]	3:144727884-144728450	processed_pseudogene	0	<none>	<none>	2	8	2.32193	-2.185	2.185	0.252417	0.736916	no	0	1	0	4.79	8	2	8	0	16	2	3	0
30735	0.02184	ENSMUSG00000089854	Gm16133	predicted gene 16133 [Source:MGI Symbol;Acc:MGI:3802155]	13:63329556-63339961	antisense	0	<none>	<none>	9	2	2.45943	2.184	2.184	0.227501	0.711731	no	0	1	0	5.52	2	9	6	0	0	14	2	11
15415	0.02183	ENSMUSG00000053024	Cntn2	contactin 2 [Source:MGI Symbol;Acc:MGI:104518]	1:132509427-132543256	protein_coding	1	ENSG00000184144	CNTN2	3	14	3.08746	-2.183	2.183	0.199867	0.673495	no	0	1	0	8.52	14	3	29	13	0	8	1	0
9109	0.02182	ENSMUSG00000032718	Mansc1	MANSC domain containing 1 [Source:MGI Symbol;Acc:MGI:1914979]	6:134609207-134632488	protein_coding	1	ENSG00000111261	MANSC1	40	9	4.61471	2.182	2.182	0.0392864	0.30157	no	0	1	0	24.35	9	40	7	0	19	78	16	25
22606	0.02175	ENSMUSG00000078905	Gm14393	predicted gene 14393 [Source:MGI Symbol;Acc:MGI:3649576]	2:175061549-175067781	protein_coding	0	<none>	<none>	3	13	3	-2.175	2.175	0.0676946	0.405802	no	0	1	0	7.74	13	3	19	9	10	2	3	3
16328	0.02168	ENSMUSG00000057182	Scn3a	sodium channel, voltage-gated, type III, alpha [Source:MGI Symbol;Acc:MGI:98249]	2:65457118-65567627	protein_coding	1	ENSG00000153253	SCN3A	12	3	2.90689	2.168	2.168	0.161252	0.620362	no	0	1	0	7.32	3	12	0	5	3	4	30	2
7866	0.02163	ENSMUSG00000030513	Pcsk6	proprotein convertase subtilisin/kexin type 6 [Source:MGI Symbol;Acc:MGI:102897]	7:65861734-66050386	protein_coding	1	ENSG00000140479	PCSK6	1137	254	9.44191	2.163	2.163	0.0067412	0.0996824	no	2	1	0	695.8	254	1137	270	169	322	2314	730	368
9028	0.02157	ENSMUSG00000032537	Ephb1	Eph receptor B1 [Source:MGI Symbol;Acc:MGI:1096337]	9:101922128-102354693	protein_coding	1	ENSG00000154928	EPHB1	30	7	4.20945	2.157	2.157	0.0839941	0.456841	no	0	1	0	18.03	7	30	14	0	6	65	3	21
6413	0.02156	ENSMUSG00000027971	Ndst4	N-deacetylase/N-sulfotransferase (heparin glucosaminyl) 4 [Source:MGI Symbol;Acc:MGI:1932545]	3:125404076-125728899	protein_coding	1	ENSG00000138653	NDST4	15	3	3.16993	2.156	2.156	0.100666	0.499868	no	0	1	0	8.83	3	15	3	0	7	10	24	10
10988	0.02156	ENSMUSG00000038132	Rbm24	RNA binding motif protein 24 [Source:MGI Symbol;Acc:MGI:3610364]	13:46418434-46431095	protein_coding	1	ENSG00000112183	RBM24	19	4	3.52356	2.156	2.156	0.0917734	0.47841	no	0	1	0	11.45	4	19	2	0	11	7	29	20
2892	0.02155	ENSMUSG00000021061	Sptb	spectrin beta, erythrocytic [Source:MGI Symbol;Acc:MGI:98387]	12:76580488-76710547	protein_coding	1	ENSG00000070182	SPTB	26	6	4	2.155	2.155	0.117977	0.540228	no	0	1	0	15.69	6	26	12	3	2	7	70	0
14388	0.02155	ENSMUSG00000048905	4930539E08Rik	RIKEN cDNA 4930539E08 gene [Source:MGI Symbol;Acc:MGI:1925441]	17:28896392-28915324	protein_coding	1	ENSG00000189325	C6orf222	9	2	2.45943	2.155	2.155	0.254088	0.738315	no	0	1	0	5.77	2	9	0	3	3	26	2	0
54922	0.02153	ENSMUSG00000117771	AC122861.1	NOP56 ribonucleoprotein (Nop56) pseudogene	19:5435998-5436725	processed_pseudogene	0	<none>	<none>	15	3	3.16993	2.153	2.153	0.0466307	0.333806	no	0	1	0	9.29	3	15	2	3	5	12	18	15
54746	0.02149	ENSMUSG00000117592	AC162182.1	novel transcript, antisense to Pi16	17:29319981-29322549	antisense	0	<none>	<none>	11	3	2.80735	2.149	2.149	0.202944	0.678041	no	0	1	0	6.99	3	11	6	2	0	31	2	1
26759	0.02148	ENSMUSG00000084797	Gm14321	predicted gene 14321 [Source:MGI Symbol;Acc:MGI:3701951]	2:167777467-167782569	lincRNA	0	<none>	<none>	2	10	2.58496	-2.148	2.148	0.147293	0.598443	no	0	1	0	6.11	10	2	12	9	9	0	5	1
15666	0.02147	ENSMUSG00000054146	Krt15	keratin 15 [Source:MGI Symbol;Acc:MGI:96689]	11:100131758-100135928	protein_coding	1	ENSG00000171346	KRT15	13	56	5.10852	-2.147	2.147	0.333235	0.804052	no	1	1	0	34.53	56	13	139	29	1	2	0	36
13401	0.02143	ENSMUSG00000045326	Fndc7	fibronectin type III domain containing 7 [Source:MGI Symbol;Acc:MGI:2443535]	3:108853678-108890008	protein_coding	1	ENSG00000143107	FNDC7	14	3	3.08746	2.143	2.143	0.129573	0.566013	no	0	1	0	8.78	3	14	8	1	1	5	35	3
31156	0.02141	ENSMUSG00000090564	A430057M04Rik	RIKEN cDNA A430057M04 gene [Source:MGI Symbol;Acc:MGI:2442125]	14:21847578-21856931	antisense	0	<none>	<none>	2	10	2.58496	-2.141	2.141	0.217009	0.69759	no	0	1	0	5.93	10	2	20	4	5	0	6	0
2877	0.02138	ENSMUSG00000021032	Ngb	neuroglobin [Source:MGI Symbol;Acc:MGI:2151886]	12:87097531-87102539	protein_coding	1	ENSG00000165553	NGB	17	4	3.39232	2.138	2.138	0.114938	0.533252	no	0	1	0	10.33	4	17	0	1	11	19	25	7
16285	0.02138	ENSMUSG00000057003	Myh4	myosin, heavy polypeptide 4, skeletal muscle [Source:MGI Symbol;Acc:MGI:1339713]	11:67238029-67260446	protein_coding	0	<none>	<none>	227	52	7.12412	2.138	2.138	0.250331	0.734583	no	2	1	0	139.25	52	227	4	5	146	45	622	14
39739	0.02135	ENSMUSG00000101493	2810405F17Rik	RIKEN cDNA 2810405F17 gene [Source:MGI Symbol;Acc:MGI:1917225]	4:137387266-137388382	lincRNA	0	<none>	<none>	15	3	3.16993	2.135	2.135	0.105429	0.508972	no	0	1	0	8.99	3	15	0	5	5	26	5	13
34734	0.02134	ENSMUSG00000095956	1700036A12Rik	RIKEN cDNA 1700036A12 gene [Source:MGI Symbol;Acc:MGI:1920548]	9:60743120-60770276	lincRNA	0	<none>	<none>	14	3	3.08746	2.134	2.134	0.147472	0.59869	no	0	1	0	8.34	3	14	5	4	0	32	2	7
826	0.02133	ENSMUSG00000005320	Fgfr4	fibroblast growth factor receptor 4 [Source:MGI Symbol;Acc:MGI:95525]	13:55152640-55168759	protein_coding	1	ENSG00000160867	FGFR4	36	8	4.45943	2.133	2.133	0.0538346	0.36278	no	0	1	0	21.84	8	36	3	20	1	16	81	10
36322	0.02131	ENSMUSG00000097812	Gm26812	predicted gene, 26812 [Source:MGI Symbol;Acc:MGI:5477306]	8:121850194-121860621	lincRNA	0	<none>	<none>	2	9	2.45943	-2.131	2.131	0.129393	0.565763	no	0	1	0	5.64	9	2	11	13	4	1	2	3
2412	0.02129	ENSMUSG00000020264	Slc36a2	solute carrier family 36 (proton/amino acid symporter), member 2 [Source:MGI Symbol;Acc:MGI:1891430]	11:55158470-55185077	protein_coding	1	ENSG00000186335	SLC36A2	23	5	3.80735	2.129	2.129	0.0633923	0.393604	no	0	1	0	14.13	5	23	10	0	6	41	13	15
1155	0.02128	ENSMUSG00000008193	Spib	Spi-B transcription factor (Spi-1/PU.1 related) [Source:MGI Symbol;Acc:MGI:892986]	7:44525993-44532071	protein_coding	0	<none>	<none>	38	9	4.55459	2.128	2.128	0.0412864	0.311188	no	0	1	0	23.53	9	38	4	14	8	99	11	5
25735	0.02128	ENSMUSG00000083579	Gm15538	predicted gene 15538 [Source:MGI Symbol;Acc:MGI:3782986]	16:3926428-3926740	processed_pseudogene	0	<none>	<none>	9	2	2.45943	2.128	2.128	0.233515	0.717656	no	0	1	0	5.37	2	9	0	6	0	8	3	15
50582	0.02126	ENSMUSG00000113052	Gm31513	predicted gene, 31513 [Source:MGI Symbol;Acc:MGI:5590672]	12:84195969-84199580	antisense	0	<none>	<none>	15	3	3.16993	2.126	2.126	0.115212	0.534377	no	0	1	0	9.29	3	15	0	9	1	11	12	23
3664	0.02123	ENSMUSG00000022416	Cacna1i	calcium channel, voltage-dependent, alpha 1I subunit [Source:MGI Symbol;Acc:MGI:2178051]	15:80287238-80398279	protein_coding	1	ENSG00000100346	CACNA1I	41	9	4.64386	2.123	2.123	0.0536818	0.3627	no	0	1	0	24.99	9	41	6	9	13	111	9	2
10046	0.0212	ENSMUSG00000035459	Stab2	stabilin 2 [Source:MGI Symbol;Acc:MGI:2178743]	10:86841198-87008025	protein_coding	1	ENSG00000136011	STAB2	34	8	4.39232	2.12	2.12	0.0290835	0.252436	no	0	1	0	20.81	8	34	6	8	10	63	36	3
28041	0.0212	ENSMUSG00000086390	1810019D21Rik	RIKEN cDNA 1810019D21 gene [Source:MGI Symbol;Acc:MGI:1917021]	8:106135400-106138525	processed_transcript	0	<none>	<none>	21	5	3.70044	2.12	2.12	0.0819786	0.451592	no	0	1	0	12.6	5	21	3	11	0	34	7	21
45109	0.02118	ENSMUSG00000107230	Gm19265	predicted gene, 19265 [Source:MGI Symbol;Acc:MGI:5011450]	6:85961623-86001926	antisense	0	<none>	<none>	8	2	2.32193	2.118	2.118	0.211486	0.690839	no	0	1	0	4.95	2	8	0	2	4	8	15	1
8991	0.02116	ENSMUSG00000032484	Ngp	neutrophilic granule protein [Source:MGI Symbol;Acc:MGI:105983]	9:110419747-110423012	protein_coding	0	<none>	<none>	11	3	2.80735	2.116	2.116	0.35871	0.819452	no	0	1	0	6.91	3	11	0	0	8	34	0	0
20739	0.02114	ENSMUSG00000074227	Spint2	serine protease inhibitor, Kunitz type 2 [Source:MGI Symbol;Acc:MGI:1338031]	7:29256323-29281912	protein_coding	1	ENSG00000167642	SPINT2	33	7	4.32193	2.114	2.114	0.0109852	0.13611	no	0	1	0	19.94	7	33	5	14	3	30	35	33
10209	0.02112	ENSMUSG00000035983	Gm7008	predicted gene 7008 [Source:MGI Symbol;Acc:MGI:3647211]	12:40222758-40229184	antisense	0	<none>	<none>	4	20	3.58496	-2.112	2.112	0.0380383	0.295666	no	0	1	0	12.38	20	4	25	16	19	2	9	2
36146	0.02111	ENSMUSG00000097614	Gm26508	predicted gene, 26508 [Source:MGI Symbol;Acc:MGI:5477002]	11:119077573-119081865	lincRNA	0	<none>	<none>	2	8	2.32193	-2.111	2.111	0.189417	0.65807	no	0	1	0	5.11	8	2	9	5	11	5	0	1
54223	0.02107	ENSMUSG00000117059	AC154766.1	novel pseudogene	17:23619236-23620900	processed_pseudogene	0	<none>	<none>	8	2	2.32193	2.107	2.107	0.149796	0.602868	no	0	1	0	4.97	2	8	1	2	3	11	4	10
12398	0.02103	ENSMUSG00000041886	Macc1	metastasis associated in colon cancer 1 [Source:MGI Symbol;Acc:MGI:2685113]	12:119314270-119469987	protein_coding	1	ENSG00000183742	MACC1	32	7	4.2854	2.103	2.103	0.108473	0.516337	no	0	1	0	19.61	7	32	3	1	18	0	53	42
2885	0.02093	ENSMUSG00000021047	Nova1	neuro-oncological ventral antigen 1 [Source:MGI Symbol;Acc:MGI:104297]	12:46694517-46818929	protein_coding	1	ENSG00000139910	NOVA1	1176	276	9.50383	2.093	2.093	0.0284359	0.249281	no	2	1	0	725.59	276	1176	426	190	211	2726	412	389
36015	0.02092	ENSMUSG00000097456	Gm16958	predicted gene, 16958 [Source:MGI Symbol;Acc:MGI:4439882]	3:127161304-127168288	antisense	0	<none>	<none>	19	5	3.58496	2.092	2.092	0.0646018	0.397256	no	0	1	0	11.85	5	19	0	8	6	14	18	25
6570	0.02091	ENSMUSG00000028238	Atp6v0d2	ATPase, H+ transporting, lysosomal V0 subunit D2 [Source:MGI Symbol;Acc:MGI:1924415]	4:19876841-19922605	protein_coding	1	ENSG00000147614	ATP6V0D2	9	40	4.61471	-2.091	2.091	0.00709713	0.102579	no	0	1	0	24.88	40	9	38	32	51	18	7	3
16307	0.0209	ENSMUSG00000057123	Gja5	gap junction protein, alpha 5 [Source:MGI Symbol;Acc:MGI:95716]	3:96904693-97077416	protein_coding	1	ENSG00000265107	GJA5	21	5	3.70044	2.09	2.09	0.146987	0.59774	no	0	1	0	12.95	5	21	14	1	0	1	30	31
33722	0.02089	ENSMUSG00000094724	Rnaset2b	ribonuclease T2B [Source:MGI Symbol;Acc:MGI:3702087]	17:6970634-7011299	protein_coding	0	<none>	<none>	11	3	2.80735	2.089	2.089	0.205143	0.681287	no	0	1	0	6.97	3	11	8	0	0	6	8	20
11759	0.02087	ENSMUSG00000040035	Disp2	dispatched RND tramsporter family member 2 [Source:MGI Symbol;Acc:MGI:2388733]	2:118779719-118811293	protein_coding	1	ENSG00000140323	DISP2	15	4	3.24793	2.087	2.087	0.108524	0.516431	no	0	1	0	9.1	4	15	0	2	9	12	14	18
24188	0.02087	ENSMUSG00000081805	Gm14335	predicted gene 14335 [Source:MGI Symbol;Acc:MGI:3801741]	6:115638250-115639059	processed_pseudogene	0	<none>	<none>	19	4	3.52356	2.087	2.087	0.0596725	0.383622	no	0	1	0	11.61	4	19	5	3	5	41	10	5
13676	0.02086	ENSMUSG00000046337	Fam178b	family with sequence similarity 178, member B [Source:MGI Symbol;Acc:MGI:3026913]	1:36562692-36683183	protein_coding	1	ENSG00000168754	FAM178B	21	5	3.70044	2.086	2.086	0.088205	0.469328	no	0	1	0	12.78	5	21	13	2	0	16	31	15
16139	0.02085	ENSMUSG00000056328	Myh1	myosin, heavy polypeptide 1, skeletal muscle, adult [Source:MGI Symbol;Acc:MGI:1339711]	11:67200052-67224575	protein_coding	1	ENSG00000109061	MYH1	42	10	4.70044	2.085	2.085	0.0743916	0.426195	no	0	1	0	25.92	10	42	1	9	19	24	101	1
5338	0.02083	ENSMUSG00000026070	Il18r1	interleukin 18 receptor 1 [Source:MGI Symbol;Acc:MGI:105383]	1:40465552-40500854	protein_coding	1	ENSG00000115604	IL18R1	20	5	3.64386	2.083	2.083	0.07764	0.438303	no	0	1	0	12.31	5	20	9	5	0	34	17	9
16091	0.02083	ENSMUSG00000056128	Gm9991	predicted gene 9991 [Source:MGI Symbol;Acc:MGI:3643217]	1:90675161-90679793	lincRNA	0	<none>	<none>	37	9	4.52356	2.083	2.083	0.0101015	0.128702	no	0	1	0	22.97	9	37	7	7	13	13	38	61
6734	0.02081	ENSMUSG00000028528	Dnajc6	DnaJ heat shock protein family (Hsp40) member C6 [Source:MGI Symbol;Acc:MGI:1919935]	4:101496648-101642799	protein_coding	1	ENSG00000116675	DNAJC6	15	4	3.24793	2.081	2.081	0.168093	0.629611	no	0	1	0	9.56	4	15	11	0	0	25	9	12
10428	0.02077	ENSMUSG00000036687	Tmem184a	transmembrane protein 184a [Source:MGI Symbol;Acc:MGI:2385897]	5:139802485-139819917	protein_coding	0	<none>	<none>	3	13	3	-2.077	2.077	0.163728	0.623377	no	0	1	0	8.37	13	3	11	29	0	2	2	5
12320	0.02077	ENSMUSG00000041673	Lrrc18	leucine rich repeat containing 18 [Source:MGI Symbol;Acc:MGI:1914830]	14:32991382-33015291	protein_coding	1	ENSG00000165383	LRRC18	3	11	2.80735	-2.077	2.077	0.161328	0.620362	no	0	1	0	6.96	11	3	12	5	17	7	1	0
22504	0.02075	ENSMUSG00000078670	Fam174b	family with sequence similarity 174, member B [Source:MGI Symbol;Acc:MGI:3698178]	7:73740302-73776919	protein_coding	1	ENSG00000185442	FAM174B	33	8	4.35755	2.075	2.075	0.0832909	0.455544	no	0	1	0	20.33	8	33	20	3	0	76	12	11
3068	0.02074	ENSMUSG00000021373	Cap2	CAP, adenylate cyclase-associated protein, 2 (yeast) [Source:MGI Symbol;Acc:MGI:1914502]	13:46501848-46650281	protein_coding	1	ENSG00000112186	CAP2	51	12	4.97728	2.074	2.074	0.0312944	0.263395	no	1	1	0	31.4	12	51	13	0	23	37	89	26
14406	0.02074	ENSMUSG00000048978	Nrsn1	neurensin 1 [Source:MGI Symbol;Acc:MGI:894662]	13:25252040-25270502	protein_coding	1	ENSG00000152954	NRSN1	31	7	4.24793	2.074	2.074	0.0140198	0.16057	no	0	1	0	19.19	7	31	11	3	8	48	27	17
675	0.02068	ENSMUSG00000004110	Cacna1e	calcium channel, voltage-dependent, R type, alpha 1E subunit [Source:MGI Symbol;Acc:MGI:106217]	1:154390731-154884501	protein_coding	1	ENSG00000198216	CACNA1E	8	2	2.32193	2.068	2.068	0.24169	0.726248	no	0	1	0	5.19	2	8	0	6	0	11	10	4
48110	0.02068	ENSMUSG00000110388	Gm30329	predicted gene, 30329 [Source:MGI Symbol;Acc:MGI:5589488]	8:79225930-79233224	antisense	0	<none>	<none>	2	8	2.32193	-2.068	2.068	0.329361	0.801518	no	0	1	0	4.85	8	2	9	0	15	0	5	0
440	0.02066	ENSMUSG00000002500	Rpl3l	ribosomal protein L3-like [Source:MGI Symbol;Acc:MGI:1913461]	17:24727820-24736143	protein_coding	1	ENSG00000140986	RPL3L	28	7	4.12928	2.066	2.066	0.0736778	0.424271	no	0	1	0	17.09	7	28	0	11	9	34	45	4
47586	0.02066	ENSMUSG00000109857	Gm32817	predicted gene, 32817 [Source:MGI Symbol;Acc:MGI:5591976]	16:13462546-13467237	processed_transcript	0	<none>	<none>	4	15	3.24793	-2.066	2.066	0.140568	0.587106	no	0	1	0	9.09	15	4	0	24	20	4	4	3
12916	0.02062	ENSMUSG00000043635	Adamts3	a disintegrin-like and metallopeptidase (reprolysin type) with thrombospondin type 1 motif, 3 [Source:MGI Symbol;Acc:MGI:3045353]	5:89677087-89883334	protein_coding	1	ENSG00000156140	ADAMTS3	9	2	2.45943	2.062	2.062	0.145163	0.595185	no	0	1	0	5.74	2	9	4	2	1	14	10	3
36244	0.02059	ENSMUSG00000097722	Gm26841	predicted gene, 26841 [Source:MGI Symbol;Acc:MGI:5477335]	2:152694733-152696692	lincRNA	0	<none>	<none>	8	2	2.32193	2.059	2.059	0.194141	0.664703	no	0	1	0	5.05	2	8	3	0	3	5	5	14
12672	0.02056	ENSMUSG00000042686	Jph1	junctophilin 1 [Source:MGI Symbol;Acc:MGI:1891495]	1:16964560-17097889	protein_coding	1	ENSG00000104369	JPH1	32	8	4.32193	2.056	2.056	0.0975365	0.493606	no	0	1	0	20.02	8	32	1	0	22	58	29	10
15675	0.02053	ENSMUSG00000054196	Cthrc1	collagen triple helix repeat containing 1 [Source:MGI Symbol;Acc:MGI:1915838]	15:39076932-39087121	protein_coding	1	ENSG00000164932	CTHRC1	210	872	9.07948	-2.053	2.053	0.00315485	0.0582878	no	2	1	0	540.9	872	210	983	470	1162	396	102	132
29055	0.02053	ENSMUSG00000087644	Gm14703	predicted gene 14703 [Source:MGI Symbol;Acc:MGI:3705165]	X:7651106-7657258	antisense	0	<none>	<none>	13	3	3	2.053	2.053	0.134387	0.576931	no	0	1	0	8.39	3	13	3	0	7	25	5	10
38359	0.0205	ENSMUSG00000100039	Gm28959	predicted gene 28959 [Source:MGI Symbol;Acc:MGI:5579665]	9:106452181-106452918	antisense	0	<none>	<none>	3	10	2.70044	-2.05	2.05	0.151981	0.605344	no	0	1	0	6.43	10	3	10	15	6	5	3	0
3037	0.02049	ENSMUSG00000021313	Ryr2	ryanodine receptor 2, cardiac [Source:MGI Symbol;Acc:MGI:99685]	13:11553102-12106945	protein_coding	1	ENSG00000198626	RYR2	16	4	3.32193	2.049	2.049	0.100029	0.498961	no	0	1	0	9.82	4	16	0	8	3	20	17	10
7091	0.02044	ENSMUSG00000029095	Ablim2	actin-binding LIM protein 2 [Source:MGI Symbol;Acc:MGI:2385758]	5:35757880-35884973	protein_coding	1	ENSG00000163995	ABLIM2	21	5	3.70044	2.044	2.044	0.0956867	0.489447	no	0	1	0	12.82	5	21	6	5	4	52	9	1
820	0.02043	ENSMUSG00000005251	Ripk4	receptor-interacting serine-threonine kinase 4 [Source:MGI Symbol;Acc:MGI:1919638]	16:97741933-97763787	protein_coding	1	ENSG00000183421	RIPK4	3	12	2.90689	-2.043	2.043	0.215189	0.696099	no	0	1	0	7.38	12	3	20	13	3	0	0	9
8281	0.02043	ENSMUSG00000031312	Itgb1bp2	integrin beta 1 binding protein 2 [Source:MGI Symbol;Acc:MGI:1353420]	X:101449088-101453541	protein_coding	1	ENSG00000147166	ITGB1BP2	3	12	2.90689	-2.043	2.043	0.146831	0.59766	no	0	1	0	7.41	12	3	12	15	9	1	7	0
8706	0.02043	ENSMUSG00000031995	St14	suppression of tumorigenicity 14 (colon carcinoma) [Source:MGI Symbol;Acc:MGI:1338881]	9:31089402-31131853	protein_coding	1	ENSG00000149418	ST14	16	4	3.32193	2.043	2.043	0.150887	0.60339	no	0	1	0	10.01	4	16	4	0	8	29	18	1
19253	0.02043	ENSMUSG00000067818	Myl9	myosin, light polypeptide 9, regulatory [Source:MGI Symbol;Acc:MGI:2138915]	2:156775420-156781658	protein_coding	1	ENSG00000101335	MYL9	7320	1777	12.1512	2.043	2.043	0.00345818	0.0624383	no	2	1	0	4548.22	1777	7320	2029	1337	1964	2735	14025	5199
42254	0.02041	ENSMUSG00000104214	Gm36638	predicted gene, 36638 [Source:MGI Symbol;Acc:MGI:5595797]	13:101749720-101751888	TEC	0	<none>	<none>	8	2	2.32193	2.041	2.041	0.194857	0.6657	no	0	1	0	5	2	8	3	0	3	5	7	12
15247	0.02039	ENSMUSG00000052270	Fpr2	formyl peptide receptor 2 [Source:MGI Symbol;Acc:MGI:1278319]	17:17887824-17893952	protein_coding	0	<none>	<none>	16	4	3.32193	2.039	2.039	0.0852083	0.460554	no	0	1	0	10.19	4	16	6	6	0	19	14	16
3211	0.02037	ENSMUSG00000021640	Naip1	NLR family, apoptosis inhibitory protein 1 [Source:MGI Symbol;Acc:MGI:1298223]	13:100407764-100452869	protein_coding	0	<none>	<none>	19	5	3.58496	2.037	2.037	0.053216	0.361173	no	0	1	0	11.94	5	19	8	5	1	12	17	28
26840	0.02034	ENSMUSG00000084899	Gm15344	predicted gene 15344 [Source:MGI Symbol;Acc:MGI:3708098]	10:86692119-86693095	processed_transcript	0	<none>	<none>	6	22	3.80735	-2.034	2.034	0.0997167	0.498135	no	0	1	0	13.97	22	6	17	29	21	16	0	1
28411	0.02034	ENSMUSG00000086851	A430108G06Rik	RIKEN cDNA A430108G06 gene [Source:MGI Symbol;Acc:MGI:2442478]	11:53564688-53567313	processed_transcript	0	<none>	<none>	2	9	2.45943	-2.034	2.034	0.198305	0.670335	no	0	1	0	5.82	9	2	15	11	2	5	0	2
8326	0.02028	ENSMUSG00000031385	Plxnb3	plexin B3 [Source:MGI Symbol;Acc:MGI:2154240]	X:73757090-73772514	protein_coding	1	ENSG00000198753	PLXNB3	49	12	4.93074	2.028	2.028	0.0623229	0.390749	no	0	1	0	30.37	12	49	0	34	2	66	58	23
12766	0.02027	ENSMUSG00000043020	Wdr63	WD repeat domain 63 [Source:MGI Symbol;Acc:MGI:3045269]	3:146040526-146108130	protein_coding	1	ENSG00000162643	WDR63	22	5	3.75489	2.027	2.027	0.0452663	0.327984	no	0	1	0	13.79	5	22	11	3	2	23	11	33
17130	0.02027	ENSMUSG00000060808	B9d1os	B9 protein domain 1, opposite strand [Source:MGI Symbol;Acc:MGI:1920466]	11:61504386-61505059	antisense	0	<none>	<none>	3	12	2.90689	-2.027	2.027	0.233478	0.717656	no	0	1	0	7.67	12	3	0	7	30	5	0	4
5655	0.02025	ENSMUSG00000026621	Marc1	mitochondrial amidoxime reducing component 1 [Source:MGI Symbol;Acc:MGI:1913362]	1:184786767-184811313	protein_coding	0	<none>	<none>	16	4	3.32193	2.025	2.025	0.10307	0.505492	no	0	1	0	9.8	4	16	0	8	4	23	8	16
2298	0.02023	ENSMUSG00000020080	Hkdc1	hexokinase domain containing 1 [Source:MGI Symbol;Acc:MGI:2384910]	10:62383137-62422491	protein_coding	1	ENSG00000156510	HKDC1	12	3	2.90689	2.023	2.023	0.173925	0.635037	no	0	1	0	7.43	3	12	0	7	2	16	2	18
15068	0.0202	ENSMUSG00000051435	Fhad1	forkhead-associated (FHA) phosphopeptide binding domain 1 [Source:MGI Symbol;Acc:MGI:1920323]	4:141890438-142015082	protein_coding	1	ENSG00000142621	FHAD1	3	12	2.90689	-2.02	2.02	0.245067	0.730346	no	0	1	0	7.49	12	3	0	5	31	2	6	0
37928	0.0202	ENSMUSG00000099583	Hist1h3d	histone cluster 1, H3d [Source:MGI Symbol;Acc:MGI:2448322]	13:23575763-23577011	protein_coding	1	ENSG00000183598	HIST2H3D	26	7	4.04439	2.02	2.02	0.0210066	0.2069	no	0	1	0	16.44	7	26	3	7	10	37	26	16
9338	0.02019	ENSMUSG00000033419	Snap91	synaptosomal-associated protein 91 [Source:MGI Symbol;Acc:MGI:109132]	9:86765923-86880654	protein_coding	1	ENSG00000065609	SNAP91	5	21	3.70044	-2.019	2.019	0.0968029	0.492202	no	0	1	0	12.98	21	5	13	46	3	11	4	1
11433	0.02018	ENSMUSG00000039167	Adgrl4	adhesion G protein-coupled receptor L4 [Source:MGI Symbol;Acc:MGI:2655562]	3:151437887-151545086	protein_coding	1	ENSG00000162618	ADGRL4	74	18	5.52356	2.018	2.018	0.010895	0.135395	no	1	1	0	45.97	18	74	4	12	39	88	112	22
14501	0.02018	ENSMUSG00000049336	Tenm2	teneurin transmembrane protein 2 [Source:MGI Symbol;Acc:MGI:1345184]	11:36006656-37235964	protein_coding	1	ENSG00000145934	TENM2	26	7	4.04439	2.018	2.018	0.0809201	0.449212	no	0	1	0	16.39	7	26	17	3	0	12	32	35
10056	0.02017	ENSMUSG00000035498	Cdcp1	CUB domain containing protein 1 [Source:MGI Symbol;Acc:MGI:2442010]	9:123170824-123216038	protein_coding	1	ENSG00000163814	CDCP1	5	21	3.70044	-2.017	2.017	0.0729985	0.42255	no	0	1	0	13.06	21	5	21	20	21	12	4	0
6680	0.02016	ENSMUSG00000028435	Aqp3	aquaporin 3 [Source:MGI Symbol;Acc:MGI:1333777]	4:41092722-41098183	protein_coding	1	ENSG00000165272	AQP3	5	21	3.70044	-2.016	2.016	0.165053	0.624959	no	0	1	0	13.03	21	5	59	3	0	7	2	7
22327	0.02014	ENSMUSG00000078153	Psme2b	protease (prosome, macropain) activator subunit 2B [Source:MGI Symbol;Acc:MGI:1341073]	11:48945354-48946190	protein_coding	0	<none>	<none>	17	4	3.39232	2.014	2.014	0.097295	0.493038	no	0	1	0	10.35	4	17	0	9	3	17	15	18
7372	0.02011	ENSMUSG00000029553	Tfec	transcription factor EC [Source:MGI Symbol;Acc:MGI:1333760]	6:16833373-16898441	protein_coding	1	ENSG00000105967	TFEC	9	35	4.45943	-2.011	2.011	0.00680104	0.100002	no	0	1	0	22.01	35	9	47	23	36	10	10	7
51579	0.02011	ENSMUSG00000114053	Gm35330	predicted gene, 35330 [Source:MGI Symbol;Acc:MGI:5594489]	13:5539279-5724510	lincRNA	0	<none>	<none>	17	4	3.39232	2.011	2.011	0.0627285	0.391965	no	0	1	0	10.62	4	17	4	8	1	17	14	21
1473	0.02009	ENSMUSG00000014198	Zfp385c	zinc finger protein 385C [Source:MGI Symbol;Acc:MGI:3608347]	11:100627543-100692455	protein_coding	1	ENSG00000187595	ZNF385C	54	13	5.06609	2.009	2.009	0.0025297	0.0500088	no	1	1	0	33.62	13	54	5	19	16	66	58	38
1873	0.02009	ENSMUSG00000017978	Cadps2	Ca2+-dependent activator protein for secretion 2 [Source:MGI Symbol;Acc:MGI:2443963]	6:23262773-23839421	protein_coding	1	ENSG00000081803	CADPS2	68	17	5.40939	2.009	2.009	0.0280384	0.247022	no	1	1	0	42.22	17	68	32	0	18	117	45	41
2891	0.02008	ENSMUSG00000021057	Akap5	A kinase (PRKA) anchor protein 5 [Source:MGI Symbol;Acc:MGI:2685104]	12:76324891-76334153	protein_coding	1	ENSG00000179841	AKAP5	16	4	3.32193	2.008	2.008	0.212902	0.692873	no	0	1	0	9.88	4	16	6	0	6	8	0	39
6220	0.02005	ENSMUSG00000027611	Procr	protein C receptor, endothelial [Source:MGI Symbol;Acc:MGI:104596]	2:155751117-155755471	protein_coding	1	ENSG00000101000	PROCR	1067	266	9.38046	2.005	2.005	0.00972804	0.125381	no	2	1	0	666.62	266	1067	281	276	240	2283	527	392
14636	0.02004	ENSMUSG00000049832	Rbx1-ps	ring-box 1, pseudogene [Source:MGI Symbol;Acc:MGI:3710517]	17:35935624-35935950	processed_pseudogene	0	<none>	<none>	7	2	2.16993	2.004	2.004	0.207831	0.685575	no	0	1	0	4.68	2	7	1	2	3	2	3	17
26956	0.02004	ENSMUSG00000085042	Abhd11os	abhydrolase domain containing 11, opposite strand [Source:MGI Symbol;Acc:MGI:1917062]	5:135012114-135013253	transcribed_unitary_pseudogene	0	<none>	<none>	8	32	4.32193	-2.004	2.004	0.0422993	0.314555	no	0	1	0	19.85	32	8	40	34	21	16	8	0
5752	0.02003	ENSMUSG00000026787	Gad2	glutamic acid decarboxylase 2 [Source:MGI Symbol;Acc:MGI:95634]	2:22622205-22693874	protein_coding	1	ENSG00000136750	GAD2	17	4	3.39232	2.003	2.003	0.170702	0.632449	no	0	1	0	10.8	4	17	13	0	0	12	26	14
3591	0.02001	ENSMUSG00000022296	Baalc	brain and acute leukemia, cytoplasmic [Source:MGI Symbol;Acc:MGI:1928704]	15:38933144-38952912	protein_coding	1	ENSG00000164929	BAALC	3	10	2.70044	-2.001	2.001	0.320742	0.795412	no	0	1	0	6.32	10	3	7	0	23	0	0	8
5446	0.01998	ENSMUSG00000026249	Serpine2	serine (or cysteine) peptidase inhibitor, clade E, member 2 [Source:MGI Symbol;Acc:MGI:101780]	1:79794197-79861180	protein_coding	1	ENSG00000135919	SERPINE2	3204	12799	12.9661	-1.998	1.998	0.0703962	0.414688	no	2	1	0	8001.45	12799	3204	3903	32203	2290	3814	3060	2739
4040	0.01995	ENSMUSG00000023045	Soat2	sterol O-acyltransferase 2 [Source:MGI Symbol;Acc:MGI:1332226]	15:102150526-102163469	protein_coding	1	ENSG00000167780	SOAT2	29	7	4.16993	1.995	1.995	0.0511374	0.351562	no	0	1	0	18.19	7	29	13	6	3	58	5	25
6076	0.01988	ENSMUSG00000027371	Fahd2a	fumarylacetoacetate hydrolase domain containing 2A [Source:MGI Symbol;Acc:MGI:1915376]	2:127436215-127444565	protein_coding	1	ENSG00000115042	FAHD2A	20	5	3.64386	1.988	1.988	0.0467327	0.334106	no	0	1	0	12.79	5	20	8	2	6	30	19	12
39749	0.01988	ENSMUSG00000101503	Gm28364	predicted gene 28364 [Source:MGI Symbol;Acc:MGI:5579070]	1:74281161-74281866	antisense	0	<none>	<none>	2	9	2.45943	-1.988	1.988	0.202211	0.677312	no	0	1	0	5.68	9	2	14	10	3	5	0	2
31096	0.01984	ENSMUSG00000090439	Gm17455	predicted gene, 17455 [Source:MGI Symbol;Acc:MGI:4937089]	10:60399726-60403559	protein_coding	1	ENSG00000214688	C10orf105	9	2	2.45943	1.984	1.984	0.326829	0.800925	no	0	1	0	5.75	2	9	7	0	0	0	16	12
35268	0.01984	ENSMUSG00000096606	Tpbgl	trophoblast glycoprotein-like [Source:MGI Symbol;Acc:MGI:3646425]	7:99624082-99627103	protein_coding	1	ENSG00000261594	TPBGL	84	21	5.71425	1.984	1.984	0.00807243	0.112199	no	1	1	0	52.86	21	84	17	18	29	190	46	17
1618	0.01983	ENSMUSG00000015568	Lpl	lipoprotein lipase [Source:MGI Symbol;Acc:MGI:96820]	8:68880491-68907448	protein_coding	1	ENSG00000175445	LPL	7213	1824	12.1416	1.983	1.983	0.00840926	0.114775	no	2	1	0	4518.4	1824	7213	2750	935	1787	13496	4059	4084
7896	0.0198	ENSMUSG00000030559	Rab38	RAB38, member RAS oncogene family [Source:MGI Symbol;Acc:MGI:1919683]	7:88430273-88491572	protein_coding	1	ENSG00000123892	RAB38	25	6	3.9542	1.98	1.98	0.0342551	0.277656	no	0	1	0	15.51	6	25	7	6	6	48	11	15
47021	0.0198	ENSMUSG00000109279	Gm45220	predicted gene 45220 [Source:MGI Symbol;Acc:MGI:5753796]	7:90201278-90203786	TEC	0	<none>	<none>	11	3	2.80735	1.98	1.98	0.195389	0.666522	no	0	1	0	6.6	3	11	2	6	0	17	2	13
4252	0.01979	ENSMUSG00000024033	Rsph1	radial spoke head 1 homolog (Chlamydomonas) [Source:MGI Symbol;Acc:MGI:1194909]	17:31255019-31277383	protein_coding	1	ENSG00000160188	RSPH1	11	43	4.75489	-1.979	1.979	0.00700538	0.101783	no	0	1	0	26.74	43	11	26	66	36	12	5	15
5150	0.01979	ENSMUSG00000025665	Rps6ka6	ribosomal protein S6 kinase polypeptide 6 [Source:MGI Symbol;Acc:MGI:1914321]	X:111388192-111537959	protein_coding	1	ENSG00000072133	RPS6KA6	3	14	3.08746	-1.979	1.979	0.0813802	0.450499	no	0	1	0	8.5	14	3	20	11	10	2	5	3
13099	0.01976	ENSMUSG00000044288	Cnr1	cannabinoid receptor 1 (brain) [Source:MGI Symbol;Acc:MGI:104615]	4:33924593-33948831	protein_coding	1	ENSG00000118432	CNR1	37	9	4.52356	1.976	1.976	0.022189	0.213622	no	0	1	0	23.02	9	37	12	3	13	59	11	40
5991	0.01972	ENSMUSG00000027238	Frmd5	FERM domain containing 5 [Source:MGI Symbol;Acc:MGI:2442557]	2:121545529-121807087	protein_coding	1	ENSG00000171877	FRMD5	15	4	3.24793	1.972	1.972	0.10421	0.507278	no	0	1	0	9.6	4	15	0	7	5	19	14	13
35663	0.01972	ENSMUSG00000097060	Gm26759	predicted gene, 26759 [Source:MGI Symbol;Acc:MGI:5477253]	8:126566970-126590988	antisense	0	<none>	<none>	3	10	2.70044	-1.972	1.972	0.142344	0.590184	no	0	1	0	6.08	10	3	8	15	6	4	3	1
8444	0.01969	ENSMUSG00000031576	Kcnu1	potassium channel, subfamily U, member 1 [Source:MGI Symbol;Acc:MGI:1202300]	8:25849623-25937939	protein_coding	1	ENSG00000215262	KCNU1	9	2	2.45943	1.969	1.969	0.2499	0.734365	no	0	1	0	5.95	2	9	2	4	1	25	0	3
16163	0.01966	ENSMUSG00000056457	Prl2c3	prolactin family 2, subfamily c, member 3 [Source:MGI Symbol;Acc:MGI:1341833]	13:12790816-12800079	protein_coding	0	<none>	<none>	7	27	4.08746	-1.966	1.966	0.0872484	0.466432	no	0	1	0	16.76	27	7	70	6	4	6	4	11
9694	0.01964	ENSMUSG00000034472	Rasd2	RASD family, member 2 [Source:MGI Symbol;Acc:MGI:1922391]	8:75213944-75224113	protein_coding	1	ENSG00000100302	RASD2	10	3	2.70044	1.964	1.964	0.265582	0.750156	no	0	1	0	6.3	3	10	0	0	8	5	22	3
8094	0.0196	ENSMUSG00000030905	Crym	crystallin, mu [Source:MGI Symbol;Acc:MGI:102675]	7:120186380-120202111	protein_coding	1	ENSG00000103316	CRYM	15	4	3.24793	1.96	1.96	0.116975	0.538187	no	0	1	0	9.77	4	15	6	6	0	25	7	14
35709	0.0196	ENSMUSG00000097111	Peak1os	pseudopodium-enriched atypical kinase 1, opposite strand [Source:MGI Symbol;Acc:MGI:5477083]	9:56257890-56267780	antisense	0	<none>	<none>	3	10	2.70044	-1.96	1.96	0.216886	0.69759	no	0	1	0	6.12	10	3	1	13	16	5	3	0
40450	0.01959	ENSMUSG00000102252	Snrpn	small nuclear ribonucleoprotein N [Source:MGI Symbol;Acc:MGI:98347]	7:59982495-60140219	protein_coding	1	ENSG00000128739	SNRPN	8	2	2.32193	1.959	1.959	0.321937	0.796312	no	0	1	0	5.26	2	8	0	3	4	24	0	1
41568	0.01959	ENSMUSG00000103467	Gm38245	predicted gene, 38245 [Source:MGI Symbol;Acc:MGI:5611473]	1:189913339-189915959	TEC	0	<none>	<none>	2	9	2.45943	-1.959	1.959	0.210143	0.689135	no	0	1	0	5.36	9	2	14	8	4	5	2	0
13004	0.01956	ENSMUSG00000044006	Cilp2	cartilage intermediate layer protein 2 [Source:MGI Symbol;Acc:MGI:1915959]	8:69880369-69887687	protein_coding	1	ENSG00000160161	CILP2	56	14	5.12928	1.956	1.956	0.00863734	0.116457	no	1	1	0	34.99	14	56	8	26	9	37	102	28
28040	0.01956	ENSMUSG00000086389	Gm15998	predicted gene 15998 [Source:MGI Symbol;Acc:MGI:3802094]	3:89315439-89318907	antisense	0	<none>	<none>	10	3	2.70044	1.956	1.956	0.136853	0.581208	no	0	1	0	6.61	3	10	2	5	1	12	5	14
1214	0.01953	ENSMUSG00000009092	Derl3	Der1-like domain family, member 3 [Source:MGI Symbol;Acc:MGI:1917627]	10:75893413-75895941	protein_coding	1	ENSG00000099958	DERL3	2	8	2.32193	-1.953	1.953	0.366034	0.823714	no	0	1	0	4.82	8	2	17	0	6	6	0	0
13023	0.01953	ENSMUSG00000044052	Ccr10	chemokine (C-C motif) receptor 10 [Source:MGI Symbol;Acc:MGI:1096320]	11:101172997-101175443	protein_coding	1	ENSG00000184451	CCR10	13	3	3	1.953	1.953	0.13901	0.584409	no	0	1	0	8.44	3	13	7	3	0	13	6	21
44230	0.01953	ENSMUSG00000106227	Gm43464	predicted gene 43464 [Source:MGI Symbol;Acc:MGI:5663601]	3:100692706-100700084	lincRNA	0	<none>	<none>	8	2	2.32193	1.953	1.953	0.294661	0.771853	no	0	1	0	5.06	2	8	0	4	2	14	0	10
14805	0.01951	ENSMUSG00000050493	Fam167b	family with sequence similarity 167, member B [Source:MGI Symbol;Acc:MGI:2668032]	4:129576815-129578549	protein_coding	1	ENSG00000183615	FAM167B	14	4	3.16993	1.951	1.951	0.0960085	0.490247	no	0	1	0	8.63	4	14	6	1	4	11	18	12
54659	0.0195	ENSMUSG00000117505	AC130718.2	novel transcript, antisense to Wac	18:7868018-7869113	antisense	0	<none>	<none>	10	3	2.70044	1.95	1.95	0.346337	0.813493	no	0	1	0	6.35	3	10	4	0	4	0	30	0
14362	0.01945	ENSMUSG00000048782	Insc	INSC spindle orientation adaptor protein [Source:MGI Symbol;Acc:MGI:1917942]	7:114743694-114850383	protein_coding	1	ENSG00000188487	INSC	37	10	4.55459	1.945	1.945	0.0339122	0.27649	no	0	1	0	23.52	10	37	6	22	1	25	46	41
20434	0.01939	ENSMUSG00000073418	C4b	complement component 4B (Chido blood group) [Source:MGI Symbol;Acc:MGI:88228]	17:34728380-34743882	protein_coding	0	<none>	<none>	72560	18929	15.4813	1.939	1.939	0.00773911	0.108746	no	2	1	0	45745	18929	72560	25064	10597	21127	137843	38293	41545
13229	0.01935	ENSMUSG00000044716	Dok7	docking protein 7 [Source:MGI Symbol;Acc:MGI:3584043]	5:35056766-35087839	protein_coding	1	ENSG00000175920	DOK7	8	2	2.32193	1.935	1.935	0.284507	0.765665	no	0	1	0	4.81	2	8	0	6	0	5	7	11
20731	0.01934	ENSMUSG00000074213	Gm10642	predicted gene 10642 [Source:MGI Symbol;Acc:MGI:3704338]	9:70656251-70657860	protein_coding	0	<none>	<none>	13	49	4.9542	-1.934	1.934	0.0126742	0.149601	no	0	1	0	30.53	49	13	18	50	78	7	23	8
36639	0.01934	ENSMUSG00000098158	Gm4804	predicted gene 4804 [Source:MGI Symbol;Acc:MGI:3646648]	12:15606412-15729095	transcribed_processed_pseudogene	0	<none>	<none>	30	8	4.24793	1.934	1.934	0.0902879	0.474726	no	0	1	0	18.6	8	30	19	4	0	11	56	22
4845	0.01931	ENSMUSG00000025064	Col17a1	collagen, type XVII, alpha 1 [Source:MGI Symbol;Acc:MGI:88450]	19:47646344-47692094	protein_coding	1	ENSG00000065618	COL17A1	27	101	6	-1.931	1.931	0.0207373	0.205174	no	1	1	0	63.67	101	27	256	13	33	39	13	28
14523	0.01929	ENSMUSG00000049436	Upk1b	uroplakin 1B [Source:MGI Symbol;Acc:MGI:98912]	16:38773184-38800328	protein_coding	1	ENSG00000114638	UPK1B	12	3	2.90689	1.929	1.929	0.241578	0.726248	no	0	1	0	7.53	3	12	0	9	0	22	11	3
20421	0.01929	ENSMUSG00000073400	Trim10	tripartite motif-containing 10 [Source:MGI Symbol;Acc:MGI:1338757]	17:36869574-36877833	protein_coding	1	ENSG00000204613	TRIM10	8	2	2.32193	1.929	1.929	0.441483	0.864212	no	0	1	0	4.81	2	8	6	0	0	23	0	0
39578	0.01929	ENSMUSG00000101324	Gm29187	predicted gene 29187 [Source:MGI Symbol;Acc:MGI:5579893]	1:78821258-78822652	lincRNA	0	<none>	<none>	13	3	3	1.929	1.929	0.115957	0.536299	no	0	1	0	7.86	3	13	1	7	2	16	11	11
2223	0.01927	ENSMUSG00000019936	Epyc	epiphycan [Source:MGI Symbol;Acc:MGI:107942]	10:97644068-97682454	protein_coding	1	ENSG00000083782	EPYC	13	4	3.08746	1.927	1.927	0.229405	0.71352	no	0	1	0	8.52	4	13	0	0	11	6	7	27
13613	0.01927	ENSMUSG00000046110	Serinc4	serine incorporator 4 [Source:MGI Symbol;Acc:MGI:2441842]	2:121439059-121456781	protein_coding	1	ENSG00000184716	SERINC4	7	28	4.12928	-1.927	1.927	0.0578047	0.376736	no	0	1	0	17.7	28	7	36	17	31	12	10	0
17044	0.01923	ENSMUSG00000060459	Kng2	kininogen 2 [Source:MGI Symbol;Acc:MGI:3027157]	16:22985854-23029482	protein_coding	0	<none>	<none>	51	14	5.02237	1.923	1.923	0.0559363	0.369845	no	1	1	0	32.4	14	51	4	2	35	14	32	107
9075	0.01922	ENSMUSG00000032611	1700102P08Rik	RIKEN cDNA 1700102P08 gene [Source:MGI Symbol;Acc:MGI:2148248]	9:108392805-108410934	protein_coding	1	ENSG00000188315	C3orf62	10	35	4.49185	-1.922	1.922	0.0196464	0.198039	no	0	1	0	22.45	35	10	35	37	34	19	3	7
49981	0.01921	ENSMUSG00000112449	Srp54b	signal recognition particle 54B [Source:MGI Symbol;Acc:MGI:3714357]	12:55155104-55189573	protein_coding	0	<none>	<none>	72	19	5.50779	1.921	1.921	0.00514473	0.0833207	no	1	1	0	45.46	19	72	4	16	37	93	67	56
19048	0.0192	ENSMUSG00000066682	Pilrb2	paired immunoglobin-like type 2 receptor beta 2 [Source:MGI Symbol;Acc:MGI:2450535]	5:137865827-137871815	protein_coding	0	<none>	<none>	8	2	2.32193	1.92	1.92	0.256535	0.740801	no	0	1	0	5.41	2	8	4	1	2	19	6	0
32020	0.01918	ENSMUSG00000092373	Gm20535	predicted gene 20535 [Source:MGI Symbol;Acc:MGI:5142000]	12:21252118-21255952	processed_transcript	0	<none>	<none>	2	9	2.45943	-1.918	1.918	0.271991	0.756112	no	0	1	0	5.65	9	2	15	7	5	7	0	0
837	0.01914	ENSMUSG00000005373	Mlxipl	MLX interacting protein-like [Source:MGI Symbol;Acc:MGI:1927999]	5:135089890-135138382	protein_coding	1	ENSG00000009950	MLXIPL	17	5	3.45943	1.914	1.914	0.170653	0.632449	no	0	1	0	11.03	5	17	10	0	4	41	9	2
49111	0.01913	ENSMUSG00000111511	AC160966.1	novel transcript	9:41803165-41876268	processed_transcript	0	<none>	<none>	9	2	2.45943	1.913	1.913	0.34972	0.814774	no	0	1	0	5.4	2	9	0	7	0	0	14	12
3709	0.01912	ENSMUSG00000022483	Col2a1	collagen, type II, alpha 1 [Source:MGI Symbol;Acc:MGI:88452]	15:97975602-98004695	protein_coding	1	ENSG00000139219	COL2A1	48	13	4.93074	1.912	1.912	0.00443262	0.0749185	no	0	1	0	30.16	13	48	12	15	11	70	49	24
48258	0.01912	ENSMUSG00000110540	Gm45743	predicted gene 45743 [Source:MGI Symbol;Acc:MGI:5804858]	8:122826086-122828880	TEC	0	<none>	<none>	8	2	2.32193	1.912	1.912	0.179679	0.644779	no	0	1	0	5.12	2	8	1	3	3	6	13	5
2006	0.0191	ENSMUSG00000018845	Unc45b	unc-45 myosin chaperone B [Source:MGI Symbol;Acc:MGI:2443377]	11:82910550-82943403	protein_coding	1	ENSG00000141161	UNC45B	111	30	6.13955	1.91	1.91	0.0115948	0.140869	no	1	1	0	70.58	30	111	30	8	51	255	40	39
13290	0.01904	ENSMUSG00000044951	Mylk4	myosin light chain kinase family, member 4 [Source:MGI Symbol;Acc:MGI:3643758]	13:32700834-32783954	protein_coding	1	ENSG00000145949	MYLK4	23	6	3.85798	1.904	1.904	0.220421	0.702507	no	0	1	0	14.54	6	23	1	0	17	4	64	1
16006	0.01904	ENSMUSG00000055748	Gsdmc4	gasdermin C4 [Source:MGI Symbol;Acc:MGI:1921798]	15:63891264-63912297	protein_coding	0	<none>	<none>	13	3	3	1.904	1.904	0.16956	0.630625	no	0	1	0	8.22	3	13	1	9	0	13	13	13
13768	0.019	ENSMUSG00000046687	Gm5424	predicted gene 5424 [Source:MGI Symbol;Acc:MGI:3643173]	10:62071123-62072362	processed_pseudogene	0	<none>	<none>	24	6	3.90689	1.9	1.9	0.0478941	0.339352	no	0	1	0	14.97	6	24	5	3	11	8	27	36
8359	0.01897	ENSMUSG00000031444	F10	coagulation factor X [Source:MGI Symbol;Acc:MGI:103107]	8:13037308-13056676	protein_coding	1	ENSG00000126218	F10	5	19	3.58496	-1.897	1.897	0.0726507	0.420975	no	0	1	0	11.96	19	5	15	13	28	5	9	1
3178	0.01895	ENSMUSG00000021587	Pcsk1	proprotein convertase subtilisin/kexin type 1 [Source:MGI Symbol;Acc:MGI:97511]	13:75089826-75134861	protein_coding	1	ENSG00000175426	PCSK1	21	6	3.75489	1.895	1.895	0.0698833	0.413127	no	0	1	0	13.43	6	21	7	3	7	12	45	7
53269	0.01895	ENSMUSG00000115759	Gm18787	predicted gene, 18787 [Source:MGI Symbol;Acc:MGI:5010972]	15:55474780-55475563	transcribed_processed_pseudogene	0	<none>	<none>	11	41	4.70044	-1.895	1.895	0.073827	0.42469	no	0	1	0	25.9	41	11	86	13	23	17	0	16
28539	0.01893	ENSMUSG00000087014	Gm16364	predicted gene 16364 [Source:MGI Symbol;Acc:MGI:3840142]	10:39556071-39558062	antisense	0	<none>	<none>	9	3	2.58496	1.893	1.893	0.203989	0.679624	no	0	1	0	5.89	3	9	0	2	6	6	11	11
3138	0.01888	ENSMUSG00000021506	Pitx1	paired-like homeodomain transcription factor 1 [Source:MGI Symbol;Acc:MGI:107374]	13:55825051-55836192	protein_coding	1	ENSG00000069011	PITX1	55	15	5.12928	1.888	1.888	0.0461684	0.331636	no	1	1	0	34.54	15	55	4	19	21	131	26	7
8969	0.01888	ENSMUSG00000032443	Zcwpw2	zinc finger, CW type with PWWP domain 2 [Source:MGI Symbol;Acc:MGI:1921888]	9:117876000-118040259	transcribed_unprocessed_pseudogene	0	<none>	<none>	13	3	3	1.888	1.888	0.112233	0.526207	no	0	1	0	8.04	3	13	4	3	3	10	23	5
978	0.01883	ENSMUSG00000006313	Upk1a	uroplakin 1A [Source:MGI Symbol;Acc:MGI:98911]	7:30603092-30612847	protein_coding	1	ENSG00000105668	UPK1A	9	3	2.58496	1.883	1.883	0.290523	0.768807	no	0	1	0	6.07	3	9	0	0	8	20	3	5
7108	0.01882	ENSMUSG00000029123	Stk32b	serine/threonine kinase 32B [Source:MGI Symbol;Acc:MGI:1927552]	5:37446825-37717171	protein_coding	1	ENSG00000152953	STK32B	15	4	3.24793	1.882	1.882	0.105574	0.509376	no	0	1	0	9.67	4	15	2	9	1	16	13	17
8860	0.01882	ENSMUSG00000032281	Acsbg1	acyl-CoA synthetase bubblegum family member 1 [Source:MGI Symbol;Acc:MGI:2385656]	9:54604877-54661870	protein_coding	1	ENSG00000103740	ACSBG1	51	14	5.02237	1.882	1.882	0.0215332	0.209751	no	1	1	0	32.51	14	51	31	7	4	83	42	28
1552	0.01881	ENSMUSG00000015085	Entpd2	ectonucleoside triphosphate diphosphohydrolase 2 [Source:MGI Symbol;Acc:MGI:1096863]	2:25395874-25401321	protein_coding	1	ENSG00000054179	ENTPD2	861	234	9.09672	1.881	1.881	0.0128844	0.151317	no	2	1	0	547.61	234	861	344	115	242	1666	526	392
3456	0.0188	ENSMUSG00000022055	Nefl	neurofilament, light polypeptide [Source:MGI Symbol;Acc:MGI:97313]	14:68083863-68089095	protein_coding	1	ENSG00000277586	NEFL	10	38	4.58496	-1.88	1.88	0.0615347	0.38888	no	0	1	0	24.29	38	10	10	80	24	12	1	18
10534	0.01879	ENSMUSG00000036960	Clca2	chloride channel accessory 2 [Source:MGI Symbol;Acc:MGI:2139758]	3:145070263-145099443	protein_coding	1	ENSG00000137975	CLCA2	3	11	2.80735	-1.879	1.879	0.305255	0.78239	no	0	1	0	7.33	11	3	31	3	0	8	0	1
14071	0.01879	ENSMUSG00000047730	Fcgbp	Fc fragment of IgG binding protein [Source:MGI Symbol;Acc:MGI:2444336]	7:28071236-28120862	protein_coding	0	<none>	<none>	3	10	2.70044	-1.879	1.879	0.346428	0.813493	no	0	1	0	6.52	10	3	24	0	7	0	8	0
44622	0.01879	ENSMUSG00000106621	Gm42752	predicted gene 42752 [Source:MGI Symbol;Acc:MGI:5662889]	3:37838468-37839573	TEC	0	<none>	<none>	3	10	2.70044	-1.879	1.879	0.21153	0.690839	no	0	1	0	6.6	10	3	19	10	2	5	4	0
294	0.01878	ENSMUSG00000001663	Gstt1	glutathione S-transferase, theta 1 [Source:MGI Symbol;Acc:MGI:107379]	10:75783813-75798584	protein_coding	0	<none>	<none>	691	188	8.77972	1.878	1.878	0.0161683	0.175192	no	2	1	0	439.42	188	691	221	133	210	1444	388	241
12302	0.01877	ENSMUSG00000041624	Gucy1a2	guanylate cyclase 1, soluble, alpha 2 [Source:MGI Symbol;Acc:MGI:2660877]	9:3532778-3894736	protein_coding	1	ENSG00000152402	GUCY1A2	40	11	4.67243	1.877	1.877	0.0176128	0.184835	no	0	1	0	25.63	11	40	23	4	6	32	45	43
14895	0.01877	ENSMUSG00000050830	Vwc2	von Willebrand factor C domain containing 2 [Source:MGI Symbol;Acc:MGI:2442987]	11:11114223-11268931	protein_coding	1	ENSG00000188730	VWC2	41	11	4.70044	1.877	1.877	0.0354914	0.282862	no	0	1	0	25.84	11	41	3	13	17	83	12	27
53979	0.01877	ENSMUSG00000116810	Gm32624	predicted gene, 32624 [Source:MGI Symbol;Acc:MGI:5591783]	16:86816866-86878648	lincRNA	0	<none>	<none>	11	3	2.80735	1.877	1.877	0.174744	0.635888	no	0	1	0	6.84	3	11	4	0	5	10	13	10
14184	0.01872	ENSMUSG00000048138	Dmrt2	doublesex and mab-3 related transcription factor 2 [Source:MGI Symbol;Acc:MGI:1330307]	19:25672411-25678991	protein_coding	1	ENSG00000173253	DMRT2	133	36	6.40088	1.872	1.872	0.0101579	0.128944	no	1	1	0	84.69	36	133	26	17	66	306	63	30
36892	0.01872	ENSMUSG00000098431	Mir7666	microRNA 7666 [Source:MGI Symbol;Acc:MGI:5531297]	8:40307875-40307929	miRNA	0	<none>	<none>	4	14	3.16993	-1.872	1.872	0.142431	0.590184	no	0	1	0	8.57	14	4	17	12	12	4	7	0
16309	0.0187	ENSMUSG00000057132	Rpgrip1	retinitis pigmentosa GTPase regulator interacting protein 1 [Source:MGI Symbol;Acc:MGI:1932134]	14:52110704-52163546	protein_coding	1	ENSG00000092200	RPGRIP1	16	4	3.32193	1.87	1.87	0.111133	0.523912	no	0	1	0	10.22	4	16	5	4	4	37	5	5
44092	0.0187	ENSMUSG00000106087	Gm43609	predicted gene 43609 [Source:MGI Symbol;Acc:MGI:5663746]	3:121762193-121764904	TEC	0	<none>	<none>	3	9	2.58496	-1.87	1.87	0.192122	0.661786	no	0	1	0	5.87	9	3	3	4	20	4	2	2
4235	0.01869	ENSMUSG00000023999	Kif6	kinesin family member 6 [Source:MGI Symbol;Acc:MGI:1098238]	17:49615136-49909847	protein_coding	1	ENSG00000164627	KIF6	3	11	2.80735	-1.869	1.869	0.177267	0.640434	no	0	1	0	6.92	11	3	12	11	10	2	6	0
54979	0.01867	ENSMUSG00000117829	CR974462.3	novel transcript, antisense to Brd2	17:34120568-34121158	antisense	0	<none>	<none>	2	9	2.45943	-1.867	1.867	0.341873	0.811388	no	0	1	0	5.53	9	2	25	0	1	0	3	4
7584	0.01865	ENSMUSG00000030000	Add2	adducin 2 (beta) [Source:MGI Symbol;Acc:MGI:87919]	6:86028681-86124409	protein_coding	1	ENSG00000075340	ADD2	49	13	4.9542	1.865	1.865	0.036409	0.287562	no	0	1	0	31.11	13	49	30	9	1	25	72	49
19154	0.01864	ENSMUSG00000067235	H2-Q10	histocompatibility 2, Q region locus 10 [Source:MGI Symbol;Acc:MGI:95929]	17:35470089-35474563	protein_coding	0	<none>	<none>	34	9	4.42626	1.864	1.864	0.0959837	0.490247	no	0	1	0	21.6	9	34	0	8	19	75	17	10
8332	0.01863	ENSMUSG00000031391	L1cam	L1 cell adhesion molecule [Source:MGI Symbol;Acc:MGI:96721]	X:73853778-73896105	protein_coding	1	ENSG00000198910	L1CAM	51	14	5.02237	1.863	1.863	0.0288038	0.251317	no	1	1	0	32.73	14	51	7	31	4	76	62	16
17476	0.01861	ENSMUSG00000062444	Ap3b2	adaptor-related protein complex 3, beta 2 subunit [Source:MGI Symbol;Acc:MGI:1100869]	7:81460399-81493925	protein_coding	1	ENSG00000103723	AP3B2	5	20	3.64386	-1.861	1.861	0.053909	0.362841	no	0	1	0	12.67	20	5	13	27	19	8	3	5
10457	0.0186	ENSMUSG00000036790	Slitrk2	SLIT and NTRK-like family, member 2 [Source:MGI Symbol;Acc:MGI:2679449]	X:66649318-66661393	protein_coding	1	ENSG00000185985	SLITRK2	3	9	2.58496	-1.86	1.86	0.233548	0.717656	no	0	1	0	5.81	9	3	16	9	2	5	3	0
36676	0.01858	ENSMUSG00000098197	BC051537	cDNA sequence BC051537 [Source:MGI Symbol;Acc:MGI:3041255]	17:34083843-34095309	antisense	0	<none>	<none>	19	5	3.58496	1.858	1.858	0.159606	0.617703	no	0	1	0	12.12	5	19	7	0	9	31	2	24
13516	0.01855	ENSMUSG00000045725	Prr15	proline rich 15 [Source:MGI Symbol;Acc:MGI:1925254]	6:54325835-54330201	protein_coding	1	ENSG00000176532	PRR15	3	11	2.80735	-1.855	1.855	0.18782	0.6555	no	0	1	0	6.96	11	3	18	7	8	5	0	4
46050	0.01853	ENSMUSG00000108255	Gm16499	predicted gene 16499 [Source:MGI Symbol;Acc:MGI:3704267]	6:53819974-53822150	lincRNA	0	<none>	<none>	8	2	2.32193	1.853	1.853	0.228223	0.712369	no	0	1	0	5.28	2	8	4	0	3	12	7	5
16416	0.01852	ENSMUSG00000057606	Colq	collagen-like tail subunit (single strand of homotrimer) of asymmetric acetylcholinesterase [Source:MGI Symbol;Acc:MGI:1338761]	14:31523082-31591343	protein_coding	1	ENSG00000206561	COLQ	24	7	3.9542	1.852	1.852	0.0657849	0.401376	no	0	1	0	15.49	7	24	6	10	4	53	9	11
4902	0.01851	ENSMUSG00000025175	Fn3k	fructosamine 3 kinase [Source:MGI Symbol;Acc:MGI:1926834]	11:121434913-121450491	protein_coding	1	ENSG00000167363	FN3K	24	7	3.9542	1.851	1.851	0.119842	0.545632	no	0	1	0	15.35	7	24	3	17	0	12	44	16
25754	0.0185	ENSMUSG00000083603	Gm14810	predicted gene 14810 [Source:MGI Symbol;Acc:MGI:3705403]	X:98544397-98544882	processed_pseudogene	0	<none>	<none>	11	3	2.80735	1.85	1.85	0.314215	0.78909	no	0	1	0	6.91	3	11	9	0	0	28	4	1
14862	0.01849	ENSMUSG00000050711	Scg2	secretogranin II [Source:MGI Symbol;Acc:MGI:103033]	1:79434669-79440120	protein_coding	1	ENSG00000171951	SCG2	76	21	5.59991	1.849	1.849	0.00727447	0.104055	no	1	1	0	48.35	21	76	28	5	30	100	93	34
26228	0.01849	ENSMUSG00000084145	Gm12263	predicted gene 12263 [Source:MGI Symbol;Acc:MGI:3650086]	11:59474284-59475765	processed_pseudogene	0	<none>	<none>	17	5	3.45943	1.849	1.849	0.112418	0.52684	no	0	1	0	10.52	5	17	4	7	3	4	10	36
28416	0.01849	ENSMUSG00000086859	Snhg20	small nucleolar RNA host gene 20 [Source:MGI Symbol;Acc:MGI:1924222]	11:117076008-117078955	lincRNA	0	<none>	<none>	10	37	4.55459	-1.849	1.849	0.0141135	0.161207	no	0	1	0	23.93	37	10	33	40	39	13	15	3
12046	0.01848	ENSMUSG00000040759	Cmtm5	CKLF-like MARVEL transmembrane domain containing 5 [Source:MGI Symbol;Acc:MGI:2447164]	14:54936261-54939274	protein_coding	1	ENSG00000166091	CMTM5	43	12	4.78136	1.848	1.848	0.0349037	0.281272	no	0	1	0	27.73	12	43	8	13	16	43	81	5
14920	0.01845	ENSMUSG00000050921	P2ry10	purinergic receptor P2Y, G-protein coupled 10 [Source:MGI Symbol;Acc:MGI:1926076]	X:107088492-107104974	protein_coding	1	ENSG00000078589	P2RY10	38	11	4.61471	1.845	1.845	0.00930348	0.121871	no	0	1	0	24.64	11	38	8	7	17	37	34	44
12888	0.01843	ENSMUSG00000043505	Gimap5	GTPase, IMAP family member 5 [Source:MGI Symbol;Acc:MGI:2442232]	6:48746197-48754210	protein_coding	1	ENSG00000196329	GIMAP5	10	3	2.70044	1.843	1.843	0.379404	0.831582	no	0	1	0	6.14	3	10	0	5	3	29	0	0
47884	0.01842	ENSMUSG00000110161	Gm45494	predicted gene 45494 [Source:MGI Symbol;Acc:MGI:5791330]	9:8004830-8009269	bidirectional_promoter_lncRNA	0	<none>	<none>	10	3	2.70044	1.842	1.842	0.245028	0.730346	no	0	1	0	6.51	3	10	4	3	2	24	0	7
47128	0.01841	ENSMUSG00000109390	Gm45718	predicted gene 45718 [Source:MGI Symbol;Acc:MGI:5804833]	7:80910373-80914166	TEC	0	<none>	<none>	8	2	2.32193	1.841	1.841	0.234673	0.718538	no	0	1	0	5.2	2	8	2	0	5	10	8	7
26977	0.01837	ENSMUSG00000085071	Gm14066	predicted gene 14066 [Source:MGI Symbol;Acc:MGI:3649728]	2:139256876-139677714	processed_transcript	0	<none>	<none>	40	11	4.67243	1.837	1.837	0.010966	0.135974	no	0	1	0	25.86	11	40	11	8	15	42	59	20
28897	0.01837	ENSMUSG00000087445	Gm14286	predicted gene 14286 [Source:MGI Symbol;Acc:MGI:3650190]	2:157544266-157545469	antisense	0	<none>	<none>	4	13	3.08746	-1.837	1.837	0.160835	0.620028	no	0	1	0	8.76	13	4	13	8	19	8	0	3
12149	0.01835	ENSMUSG00000041119	Pde9a	phosphodiesterase 9A [Source:MGI Symbol;Acc:MGI:1277179]	17:31386210-31476310	protein_coding	1	ENSG00000160191	PDE9A	78	22	5.64386	1.835	1.835	0.0168385	0.180925	no	1	1	0	50.08	22	78	24	40	2	40	76	119
36229	0.01835	ENSMUSG00000097705	Gm26740	predicted gene, 26740 [Source:MGI Symbol;Acc:MGI:5477234]	10:22187013-22302835	antisense	0	<none>	<none>	9	3	2.58496	1.835	1.835	0.242211	0.726527	no	0	1	0	6.03	3	9	0	6	2	2	6	20
10982	0.01834	ENSMUSG00000038119	Cdon	cell adhesion molecule-related/down-regulated by oncogenes [Source:MGI Symbol;Acc:MGI:1926387]	9:35421128-35507652	protein_coding	1	ENSG00000064309	CDON	1463	410	9.87114	1.834	1.834	0.0125966	0.149411	no	2	1	0	936.49	410	1463	394	262	575	2928	779	682
44783	0.01833	ENSMUSG00000106820	D5Ertd605e	DNA segment, Chr 5, ERATO Doi 605, expressed [Source:MGI Symbol;Acc:MGI:1277165]	5:147418601-147423044	lincRNA	0	<none>	<none>	51	14	5.02237	1.833	1.833	0.00718585	0.103413	no	1	1	0	32.43	14	51	22	10	11	28	80	44
7525	0.01832	ENSMUSG00000029814	Igf2bp3	insulin-like growth factor 2 mRNA binding protein 3 [Source:MGI Symbol;Acc:MGI:1890359]	6:49085223-49214957	protein_coding	1	ENSG00000136231	IGF2BP3	7	26	4.04439	-1.832	1.832	0.108376	0.516318	no	0	1	0	16.4	26	7	39	3	35	13	1	8
45086	0.01832	ENSMUSG00000107201	5930420M18Rik	RIKEN cDNA 5930420M18 gene [Source:MGI Symbol;Acc:MGI:2441703]	5:30897300-30899580	TEC	0	<none>	<none>	8	29	4.20945	-1.832	1.832	0.0235322	0.219948	no	0	1	0	18.74	29	8	39	32	17	8	5	11
13109	0.01831	ENSMUSG00000044313	Mab21l3	mab-21-like 3 (C. elegans) [Source:MGI Symbol;Acc:MGI:2446273]	3:101813076-101848959	protein_coding	1	ENSG00000173212	MAB21L3	6	19	3.64386	-1.831	1.831	0.0816023	0.450746	no	0	1	0	12.44	19	6	10	9	39	7	3	7
12115	0.01826	ENSMUSG00000040972	Igsf21	immunoglobulin superfamily, member 21 [Source:MGI Symbol;Acc:MGI:2681842]	4:140026846-140246784	protein_coding	1	ENSG00000117154	IGSF21	12	3	2.90689	1.826	1.826	0.343028	0.811388	no	0	1	0	7.74	3	12	0	10	0	28	0	9
23361	0.01826	ENSMUSG00000080850	Gm12439	predicted gene 12439 [Source:MGI Symbol;Acc:MGI:3651708]	4:48675156-48675520	processed_pseudogene	0	<none>	<none>	3	12	2.90689	-1.826	1.826	0.209674	0.68838	no	0	1	0	7.46	12	3	4	7	24	2	7	0
8723	0.01825	ENSMUSG00000032021	Crtam	cytotoxic and regulatory T cell molecule [Source:MGI Symbol;Acc:MGI:1859822]	9:40969691-41004628	protein_coding	1	ENSG00000109943	CRTAM	2	9	2.45943	-1.825	1.825	0.173213	0.634124	no	0	1	0	5.55	9	2	6	9	11	2	3	2
8284	0.01821	ENSMUSG00000031323	Dmrtc1a	DMRT-like family C1a [Source:MGI Symbol;Acc:MGI:1918137]	X:102903216-102908687	protein_coding	0	<none>	<none>	26	7	4.04439	1.821	1.821	0.0964972	0.491631	no	0	1	0	16.38	7	26	0	4	17	23	20	34
10891	0.01821	ENSMUSG00000037922	Bank1	B cell scaffold protein with ankyrin repeats 1 [Source:MGI Symbol;Acc:MGI:2442120]	3:136053363-136326066	protein_coding	1	ENSG00000153064	BANK1	20	6	3.70044	1.821	1.821	0.595374	0.91519	no	0	1	0	12.76	6	20	0	17	0	51	9	0
11855	0.01821	ENSMUSG00000040310	Alx4	aristaless-like homeobox 4 [Source:MGI Symbol;Acc:MGI:108359]	2:93642384-93681339	protein_coding	1	ENSG00000052850	ALX4	11	3	2.80735	1.821	1.821	0.302363	0.779771	no	0	1	0	7.09	3	11	0	9	0	20	1	12
34	0.0182	ENSMUSG00000000197	Nalcn	sodium leak channel, non-selective [Source:MGI Symbol;Acc:MGI:2444306]	14:123276634-123627144	protein_coding	1	ENSG00000102452	NALCN	21	6	3.75489	1.82	1.82	0.0482013	0.340515	no	0	1	0	13.59	6	21	7	4	7	29	24	11
4752	0.01817	ENSMUSG00000024910	Ctsw	cathepsin W [Source:MGI Symbol;Acc:MGI:1338045]	19:5465043-5468507	protein_coding	1	ENSG00000172543	CTSW	8	28	4.16993	-1.817	1.817	0.0675402	0.405478	no	0	1	0	17.98	28	8	21	38	25	0	13	11
1660	0.01815	ENSMUSG00000015843	Rxrg	retinoid X receptor gamma [Source:MGI Symbol;Acc:MGI:98216]	1:167598384-167639623	protein_coding	1	ENSG00000143171	RXRG	48	13	4.93074	1.815	1.815	0.0333698	0.27435	no	0	1	0	30.51	13	48	14	25	1	72	35	36
13483	0.01815	ENSMUSG00000045608	Dbx2	developing brain homeobox 2 [Source:MGI Symbol;Acc:MGI:107445]	15:95623563-95655960	protein_coding	1	ENSG00000185610	DBX2	7	2	2.16993	1.815	1.815	0.336535	0.806843	no	0	1	0	4.77	2	7	0	3	3	17	5	0
17152	0.01813	ENSMUSG00000060961	Slc4a4	solute carrier family 4 (anion exchanger), member 4 [Source:MGI Symbol;Acc:MGI:1927555]	5:88886818-89239653	protein_coding	1	ENSG00000080493	SLC4A4	456	130	8.19476	1.813	1.813	0.122421	0.551094	no	2	1	0	292.76	130	456	188	24	178	1072	127	168
1686	0.01812	ENSMUSG00000015981	Stk32c	serine/threonine kinase 32C [Source:MGI Symbol;Acc:MGI:2385336]	7:139103638-139213307	protein_coding	1	ENSG00000165752	STK32C	2	9	2.45943	-1.812	1.812	0.307159	0.783771	no	0	1	0	5.99	9	2	17	11	0	2	5	0
45838	0.01812	ENSMUSG00000108034	4930557K07Rik	RIKEN cDNA 4930557K07 gene [Source:MGI Symbol;Acc:MGI:1925452]	6:125010173-125049851	antisense	0	<none>	<none>	2	8	2.32193	-1.812	1.812	0.257803	0.741954	no	0	1	0	4.96	8	2	13	4	6	5	2	0
12936	0.0181	ENSMUSG00000043719	Col6a6	collagen, type VI, alpha 6 [Source:MGI Symbol;Acc:MGI:2444259]	9:105687809-105828160	protein_coding	1	ENSG00000206384	COL6A6	2685	766	10.7528	1.81	1.81	0.0334502	0.27474	no	2	1	0	1725.1	766	2685	670	324	1303	5294	1723	1037
47801	0.01809	ENSMUSG00000110077	Gm45632	predicted gene 45632 [Source:MGI Symbol;Acc:MGI:5791468]	7:105622817-105624704	TEC	0	<none>	<none>	9	3	2.58496	1.809	1.809	0.321802	0.796312	no	0	1	0	5.83	3	9	0	0	8	20	5	2
7254	0.01807	ENSMUSG00000029370	Rassf6	Ras association (RalGDS/AF-6) domain family member 6 [Source:MGI Symbol;Acc:MGI:1920496]	5:90603076-90640657	protein_coding	1	ENSG00000169435	RASSF6	16	5	3.39232	1.807	1.807	0.155389	0.611033	no	0	1	0	10.29	5	16	12	1	1	6	26	16
12506	0.01807	ENSMUSG00000042246	Tmc7	transmembrane channel-like gene family 7 [Source:MGI Symbol;Acc:MGI:2443317]	7:118535841-118584736	protein_coding	1	ENSG00000170537	TMC7	9	3	2.58496	1.807	1.807	0.274306	0.758539	no	0	1	0	6.06	3	9	1	5	2	23	5	0
35621	0.01807	ENSMUSG00000097015	Gm26705	predicted gene, 26705 [Source:MGI Symbol;Acc:MGI:5477199]	7:99260481-99267218	lincRNA	0	<none>	<none>	3	11	2.80735	-1.807	1.807	0.20706	0.684246	no	0	1	0	6.71	11	3	9	8	15	7	2	0
11211	0.01806	ENSMUSG00000038618	Rassf7	Ras association (RalGDS/AF-6) domain family (N-terminal) member 7 [Source:MGI Symbol;Acc:MGI:1914235]	7:141215860-141218658	protein_coding	1	ENSG00000099849	RASSF7	12	43	4.78136	-1.806	1.806	0.0386331	0.298203	no	0	1	0	27.85	43	12	43	66	21	7	27	2
12225	0.01806	ENSMUSG00000041361	Myzap	myocardial zonula adherens protein [Source:MGI Symbol;Acc:MGI:2142908]	9:71504347-71592360	protein_coding	0	<none>	<none>	67	19	5.42626	1.806	1.806	0.00294465	0.055701	no	1	1	0	42.86	19	67	16	18	23	114	40	46
45555	0.01805	ENSMUSG00000107736	Gm44148	predicted gene, 44148 [Source:MGI Symbol;Acc:MGI:5690540]	6:121255203-121272685	lincRNA	0	<none>	<none>	24	7	3.9542	1.805	1.805	0.063848	0.394669	no	0	1	0	15.14	7	24	9	10	1	30	15	26
7807	0.01801	ENSMUSG00000030376	Slc8a2	solute carrier family 8 (sodium/calcium exchanger), member 2 [Source:MGI Symbol;Acc:MGI:107996]	7:16129826-16161063	protein_coding	1	ENSG00000118160	SLC8A2	30	9	4.2854	1.801	1.801	0.0353003	0.282763	no	0	1	0	19.35	9	30	12	11	3	25	48	17
47081	0.01801	ENSMUSG00000109341	Gm30873	predicted gene, 30873 [Source:MGI Symbol;Acc:MGI:5590032]	7:84338095-84347869	antisense	0	<none>	<none>	7	25	4	-1.801	1.801	0.0532139	0.361173	no	0	1	0	16.17	25	7	28	8	40	6	10	5
1713	0.01799	ENSMUSG00000016356	Col20a1	collagen, type XX, alpha 1 [Source:MGI Symbol;Acc:MGI:1920618]	2:180986535-181018363	protein_coding	1	ENSG00000101203	COL20A1	71	20	5.50779	1.799	1.799	0.00567761	0.0888425	no	1	1	0	45.83	20	71	32	10	19	77	107	29
17455	0.01798	ENSMUSG00000062345	Serpinb2	serine (or cysteine) peptidase inhibitor, clade B, member 2 [Source:MGI Symbol;Acc:MGI:97609]	1:107511423-107535478	protein_coding	1	ENSG00000197632	SERPINB2	8	26	4.08746	-1.798	1.798	0.128257	0.562793	no	0	1	0	16.88	26	8	57	7	15	11	0	12
54391	0.01795	ENSMUSG00000117234	AC154707.1	novel C2H2 zinc finger pseudogene	17:22067264-22069888	processed_pseudogene	0	<none>	<none>	36	11	4.55459	1.795	1.795	0.0917256	0.47841	no	0	1	0	23.29	11	36	9	8	15	97	5	7
28277	0.01793	ENSMUSG00000086695	Gm15247	predicted gene 15247 [Source:MGI Symbol;Acc:MGI:3705183]	X:169985801-169986939	antisense	0	<none>	<none>	11	3	2.80735	1.793	1.793	0.185662	0.652892	no	0	1	0	7.26	3	11	0	7	3	11	10	13
8818	0.01792	ENSMUSG00000032204	Aqp9	aquaporin 9 [Source:MGI Symbol;Acc:MGI:1891066]	9:71110659-71168682	protein_coding	1	ENSG00000103569	AQP9	8	2	2.32193	1.792	1.792	0.251657	0.736014	no	0	1	0	4.87	2	8	4	3	0	10	5	8
9264	0.01792	ENSMUSG00000033174	Mgll	monoglyceride lipase [Source:MGI Symbol;Acc:MGI:1346042]	6:88724412-88828360	protein_coding	1	ENSG00000074416	MGLL	533	154	8.42417	1.792	1.792	0.0175337	0.184386	no	2	1	0	343.14	154	533	154	226	82	1021	366	211
1398	0.0179	ENSMUSG00000012428	Steap4	STEAP family member 4 [Source:MGI Symbol;Acc:MGI:1923560]	5:7960457-7982213	protein_coding	1	ENSG00000127954	STEAP4	3988	1154	11.3281	1.79	1.79	0.00377116	0.0667159	no	2	1	0	2570.9	1154	3988	1399	547	1515	6674	2740	2550
15	0.01789	ENSMUSG00000000120	Ngfr	nerve growth factor receptor (TNFR superfamily, member 16) [Source:MGI Symbol;Acc:MGI:97323]	11:95568818-95587735	protein_coding	1	ENSG00000064300	NGFR	139	40	6.48382	1.789	1.789	0.00837025	0.114564	no	1	1	0	89.7	40	139	62	10	49	290	62	65
49168	0.01787	ENSMUSG00000111577	Gm47136	predicted gene, 47136 [Source:MGI Symbol;Acc:MGI:6095893]	9:122687068-122714333	lincRNA	0	<none>	<none>	3	10	2.70044	-1.787	1.787	0.306383	0.782894	no	0	1	0	6.58	10	3	0	22	9	2	6	0
51594	0.01787	ENSMUSG00000114068	Gm48783	predicted gene, 48783 [Source:MGI Symbol;Acc:MGI:6098481]	13:13514738-13515817	TEC	0	<none>	<none>	39	11	4.64386	1.787	1.787	0.0197099	0.198109	no	0	1	0	25.12	11	39	19	4	11	55	26	36
12913	0.01785	ENSMUSG00000043629	1700019D03Rik	RIKEN cDNA 1700019D03 gene [Source:MGI Symbol;Acc:MGI:1914330]	1:52922324-53020179	protein_coding	1	ENSG00000187699	C2orf88	195	56	6.97154	1.785	1.785	0.0866959	0.465004	no	2	1	0	125.88	56	195	66	40	63	478	69	39
6300	0.01784	ENSMUSG00000027777	Schip1	schwannomin interacting protein 1 [Source:MGI Symbol;Acc:MGI:1353557]	3:68064802-68626481	protein_coding	1	ENSG00000151967	SCHIP1	5	15	3.32193	-1.784	1.784	0.219105	0.701112	no	0	1	0	9.64	15	5	34	0	11	4	2	8
31464	0.01784	ENSMUSG00000091277	Gm1818	predicted gene 1818 [Source:MGI Symbol;Acc:MGI:3037676]	12:48555308-48559885	unprocessed_pseudogene	0	<none>	<none>	10	3	2.70044	1.784	1.784	0.20743	0.684927	no	0	1	0	6.53	3	10	5	0	4	7	10	13
7441	0.01783	ENSMUSG00000029658	Wdr95	WD40 repeat domain 95 [Source:MGI Symbol;Acc:MGI:1923042]	5:149528679-149611894	protein_coding	0	<none>	<none>	10	3	2.70044	1.783	1.783	0.447007	0.865282	no	0	1	0	6.28	3	10	0	8	0	0	0	29
10156	0.01783	ENSMUSG00000035829	Ppp1r26	protein phosphatase 1, regulatory subunit 26 [Source:MGI Symbol;Acc:MGI:2685193]	2:28446800-28455508	protein_coding	1	ENSG00000196422	PPP1R26	13	4	3.08746	1.783	1.783	0.194043	0.664703	no	0	1	0	8.62	4	13	2	0	10	6	16	18
17924	0.01783	ENSMUSG00000064343	mt-Tq	mitochondrially encoded tRNA glutamine [Source:MGI Symbol;Acc:MGI:102477]	MT:3772-3842	Mt_tRNA	0	<none>	<none>	8	2	2.32193	1.783	1.783	0.288702	0.767807	no	0	1	0	5.04	2	8	2	0	5	1	9	13
11476	0.01782	ENSMUSG00000039252	Lgi2	leucine-rich repeat LGI family, member 2 [Source:MGI Symbol;Acc:MGI:2180196]	5:52533517-52566462	protein_coding	1	ENSG00000153012	LGI2	1515	441	9.93369	1.782	1.782	0.04418	0.32278	no	2	1	0	977.95	441	1515	549	189	584	3242	722	582
36281	0.01782	ENSMUSG00000097763	Gm26636	predicted gene, 26636 [Source:MGI Symbol;Acc:MGI:5477130]	6:87908843-87914459	antisense	0	<none>	<none>	4	14	3.16993	-1.782	1.782	0.187897	0.655632	no	0	1	0	8.96	14	4	28	13	1	4	7	1
4032	0.01781	ENSMUSG00000023032	Slc4a8	solute carrier family 4 (anion exchanger), member 8 [Source:MGI Symbol;Acc:MGI:1928745]	15:100761747-100823968	protein_coding	1	ENSG00000050438	SLC4A8	59	202	7.02791	-1.781	1.781	0.00472607	0.0784446	no	2	1	0	130.42	202	59	61	477	68	48	69	60
7749	0.0178	ENSMUSG00000030278	Cidec	cell death-inducing DFFA-like effector c [Source:MGI Symbol;Acc:MGI:95585]	6:113424634-113435760	protein_coding	1	ENSG00000187288	CIDEC	25	7	4	1.78	1.78	0.114123	0.531096	no	0	1	0	15.94	7	25	8	0	14	45	16	13
8929	0.01778	ENSMUSG00000032380	Dapk2	death-associated protein kinase 2 [Source:MGI Symbol;Acc:MGI:1341297]	9:66158223-66272242	protein_coding	1	ENSG00000035664	DAPK2	30	9	4.2854	1.778	1.778	0.0406646	0.308315	no	0	1	0	19.34	9	30	13	9	4	43	36	11
19111	0.01777	ENSMUSG00000067001	Serpinb7	serine (or cysteine) peptidase inhibitor, clade B, member 7 [Source:MGI Symbol;Acc:MGI:2151053]	1:107399655-107452689	protein_coding	1	ENSG00000166396	SERPINB7	4	15	3.24793	-1.777	1.777	0.23549	0.719397	no	0	1	0	9.65	15	4	0	38	7	8	4	1
22757	0.01776	ENSMUSG00000079243	Xirp1	xin actin-binding repeat containing 1 [Source:MGI Symbol;Acc:MGI:1333878]	9:120013755-120023598	protein_coding	1	ENSG00000168334	XIRP1	21	6	3.75489	1.776	1.776	0.0913104	0.477767	no	0	1	0	13.58	6	21	5	8	6	20	39	3
12240	0.01773	ENSMUSG00000041423	Paqr6	progestin and adipoQ receptor family member VI [Source:MGI Symbol;Acc:MGI:1916207]	3:88364584-88368541	protein_coding	1	ENSG00000160781	PAQR6	27	8	4.12928	1.773	1.773	0.0812213	0.450082	no	0	1	0	17.57	8	27	2	3	19	25	42	14
42703	0.0177	ENSMUSG00000104684	5430427N15Rik	RIKEN cDNA 5430427N15 gene [Source:MGI Symbol;Acc:MGI:2441699]	5:103354306-103356698	lincRNA	0	<none>	<none>	10	3	2.70044	1.77	1.77	0.259623	0.744322	no	0	1	0	6.45	3	10	3	0	6	13	16	1
2178	0.01768	ENSMUSG00000019851	Perp	PERP, TP53 apoptosis effector [Source:MGI Symbol;Acc:MGI:1929938]	10:18845020-18857073	protein_coding	1	ENSG00000112378	PERP	12	39	4.67243	-1.768	1.768	0.142427	0.590184	no	0	1	0	25.18	39	12	108	8	1	4	23	8
7020	0.01767	ENSMUSG00000028978	Nos3	nitric oxide synthase 3, endothelial cell [Source:MGI Symbol;Acc:MGI:97362]	5:24364810-24384474	protein_coding	1	ENSG00000164867	NOS3	21	6	3.75489	1.767	1.767	0.153652	0.607659	no	0	1	0	13.33	6	21	14	4	0	12	42	8
10495	0.01767	ENSMUSG00000036885	Arhgef26	Rho guanine nucleotide exchange factor (GEF) 26 [Source:MGI Symbol;Acc:MGI:1918053]	3:62338344-62462221	protein_coding	1	ENSG00000114790	ARHGEF26	21	6	3.75489	1.767	1.767	0.0466141	0.333806	no	0	1	0	13.78	6	21	9	6	4	22	24	18
15031	0.01766	ENSMUSG00000051314	Ffar2	free fatty acid receptor 2 [Source:MGI Symbol;Acc:MGI:2441731]	7:30818348-30823775	protein_coding	1	ENSG00000126262	FFAR2	9	3	2.58496	1.766	1.766	0.248954	0.733524	no	0	1	0	5.77	3	9	4	0	4	12	3	12
24603	0.01764	ENSMUSG00000082274	Gm14026	predicted gene 14026 [Source:MGI Symbol;Acc:MGI:3649712]	2:129168700-129170488	processed_pseudogene	0	<none>	<none>	11	3	2.80735	1.764	1.764	0.17357	0.63481	no	0	1	0	6.85	3	11	3	3	3	22	4	7
22704	0.01763	ENSMUSG00000079092	Prl2c2	prolactin family 2, subfamily c, member 2 [Source:MGI Symbol;Acc:MGI:97618]	13:12996125-13005383	protein_coding	0	<none>	<none>	15	50	5.02237	-1.763	1.763	0.0606344	0.386478	no	1	1	0	32.27	50	15	128	8	14	13	9	22
28378	0.01762	ENSMUSG00000086816	Gm16726	predicted gene, 16726 [Source:MGI Symbol;Acc:MGI:4439650]	19:46264539-46267669	antisense	0	<none>	<none>	4	14	3.16993	-1.762	1.762	0.126062	0.559178	no	0	1	0	9.39	14	4	7	16	20	7	5	1
31000	0.01762	ENSMUSG00000090236	Car15	carbonic anhydrase 15 [Source:MGI Symbol;Acc:MGI:1931324]	16:17835276-17838364	protein_coding	0	<none>	<none>	2	8	2.32193	-1.762	1.762	0.307885	0.784174	no	0	1	0	4.9	8	2	10	12	1	0	5	1
26931	0.01761	ENSMUSG00000085012	Gm15492	predicted gene 15492 [Source:MGI Symbol;Acc:MGI:3782938]	6:113308666-113326747	antisense	0	<none>	<none>	4	15	3.24793	-1.761	1.761	0.193495	0.66459	no	0	1	0	9.58	15	4	12	29	3	5	8	0
36273	0.0176	ENSMUSG00000097754	Ptgs2os2	prostaglandin-endoperoxide synthase 2, opposite strand 2 [Source:MGI Symbol;Acc:MGI:5477181]	1:150159043-150164948	lincRNA	0	<none>	<none>	37	11	4.58496	1.76	1.76	0.0292511	0.253198	no	0	1	0	24.23	11	37	6	14	13	70	27	15
20675	0.01759	ENSMUSG00000074037	Mc1r	melanocortin 1 receptor [Source:MGI Symbol;Acc:MGI:99456]	8:123407107-123410744	protein_coding	1	ENSG00000258839	MC1R	5	15	3.32193	-1.759	1.759	0.119993	0.545894	no	0	1	0	9.83	15	5	13	11	21	10	2	2
14776	0.01758	ENSMUSG00000050359	Sprr1a	small proline-rich protein 1A [Source:MGI Symbol;Acc:MGI:106660]	3:92483952-92485895	protein_coding	0	<none>	<none>	10	3	2.70044	1.758	1.758	0.223046	0.705848	no	0	1	0	6.31	3	10	1	1	7	16	3	11
15475	0.01756	ENSMUSG00000053279	Aldh1a1	aldehyde dehydrogenase family 1, subfamily A1 [Source:MGI Symbol;Acc:MGI:1353450]	19:20492715-20643465	protein_coding	0	<none>	<none>	1315	389	9.73471	1.756	1.756	0.00400124	0.0698038	no	2	1	0	852.18	389	1315	433	358	377	2317	1134	494
6103	0.01752	ENSMUSG00000027416	Otor	otoraplin [Source:MGI Symbol;Acc:MGI:1888678]	2:143078473-143081713	protein_coding	1	ENSG00000125879	OTOR	5	18	3.52356	-1.752	1.752	0.212955	0.692873	no	0	1	0	11.58	18	5	39	0	15	1	9	5
13722	0.01752	ENSMUSG00000046516	Cox17	cytochrome c oxidase assembly protein 17, copper chaperone [Source:MGI Symbol;Acc:MGI:1333806]	16:38346991-38352763	protein_coding	0	<none>	<none>	13	4	3.08746	1.752	1.752	0.181752	0.647916	no	0	1	0	8.49	4	13	0	7	5	16	18	5
10900	0.01751	ENSMUSG00000037944	Ccr7	chemokine (C-C motif) receptor 7 [Source:MGI Symbol;Acc:MGI:103011]	11:99144196-99155077	protein_coding	1	ENSG00000126353	CCR7	55	16	5.14975	1.751	1.751	0.00615524	0.093507	no	1	1	0	36.05	16	55	13	8	28	71	51	44
10566	0.01749	ENSMUSG00000037031	Tspan15	tetraspanin 15 [Source:MGI Symbol;Acc:MGI:1917673]	10:62185396-62231251	protein_coding	1	ENSG00000099282	TSPAN15	196	661	8.74315	-1.749	1.749	0.0764322	0.433688	no	2	1	0	428.53	661	196	223	1578	181	125	244	220
29979	0.01749	ENSMUSG00000088856	Gm24727	predicted gene, 24727 [Source:MGI Symbol;Acc:MGI:5454504]	8:33691801-33691944	snoRNA	0	<none>	<none>	9	3	2.58496	1.749	1.749	0.3136	0.78909	no	0	1	0	5.98	3	9	0	3	5	0	15	13
54050	0.01747	ENSMUSG00000116884	C130040N14Rik	RIKEN cDNA C130040N14 gene [Source:MGI Symbol;Acc:MGI:3588257]	17:27565112-27566222	antisense	0	<none>	<none>	3	10	2.70044	-1.747	1.747	0.166092	0.626509	no	0	1	0	6.72	10	3	8	14	9	1	4	4
27400	0.01745	ENSMUSG00000085596	Gm11476	predicted gene 11476 [Source:MGI Symbol;Acc:MGI:3705135]	2:167553314-167607845	processed_transcript	0	<none>	<none>	37	11	4.58496	1.745	1.745	0.0466871	0.333923	no	0	1	0	24.01	11	37	4	13	17	16	77	18
19820	0.01743	ENSMUSG00000070564	Ntn5	netrin 5 [Source:MGI Symbol;Acc:MGI:2685330]	7:45684022-45694556	protein_coding	1	ENSG00000142233	NTN5	36	11	4.55459	1.743	1.743	0.0144183	0.163345	no	0	1	0	23.49	11	36	13	6	14	30	34	44
26528	0.01742	ENSMUSG00000084497	Gm22107	predicted gene, 22107 [Source:MGI Symbol;Acc:MGI:5451884]	15:77840657-77840756	snRNA	0	<none>	<none>	8	2	2.32193	1.742	1.742	0.280285	0.761233	no	0	1	0	5.17	2	8	2	5	0	6	3	15
35841	0.01742	ENSMUSG00000097261	4930532G15Rik	RIKEN cDNA 4930532G15 gene [Source:MGI Symbol;Acc:MGI:1922432]	1:185359461-185362865	lincRNA	0	<none>	<none>	17	5	3.45943	1.742	1.742	0.0904867	0.474902	no	0	1	0	11.43	5	17	7	7	2	25	9	18
48334	0.0174	ENSMUSG00000110618	Gm39822	predicted gene, 39822 [Source:MGI Symbol;Acc:MGI:5622707]	11:51898966-51909624	lincRNA	0	<none>	<none>	27	8	4.12928	1.74	1.74	0.0721836	0.41949	no	0	1	0	17.65	8	27	12	1	12	18	21	42
14808	0.01738	ENSMUSG00000050505	Pcdh20	protocadherin 20 [Source:MGI Symbol;Acc:MGI:2443376]	14:88464743-88471396	protein_coding	0	<none>	<none>	137	41	6.47573	1.738	1.738	0.00582217	0.0901735	no	1	1	0	89.06	41	137	53	24	46	258	125	28
55526	0.01736	ENSMUSG00000118383	AC132253.9	novel transcript	19:9828899-9836897	lincRNA	0	<none>	<none>	11	3	2.80735	1.736	1.736	0.177739	0.640853	no	0	1	0	7.3	3	11	2	4	4	13	18	2
12695	0.01735	ENSMUSG00000042751	Nmnat2	nicotinamide nucleotide adenylyltransferase 2 [Source:MGI Symbol;Acc:MGI:2444155]	1:152954993-153119261	protein_coding	1	ENSG00000157064	NMNAT2	66	20	5.42626	1.735	1.735	0.00271323	0.0526379	no	1	1	0	42.85	20	66	9	20	30	58	70	70
27553	0.01732	ENSMUSG00000085781	Gm15640	predicted gene 15640 [Source:MGI Symbol;Acc:MGI:3783084]	16:45936323-45939279	antisense	0	<none>	<none>	2	9	2.45943	-1.732	1.732	0.271224	0.754961	no	0	1	0	5.6	9	2	13	11	2	0	5	2
8295	0.01731	ENSMUSG00000031343	Gabra3	gamma-aminobutyric acid (GABA) A receptor, subunit alpha 3 [Source:MGI Symbol;Acc:MGI:95615]	X:72432681-72656848	protein_coding	1	ENSG00000011677	GABRA3	798	240	9.01959	1.731	1.731	0.0837179	0.456232	no	2	1	0	519.35	240	798	290	103	328	1857	292	246
24953	0.01731	ENSMUSG00000082676	Gm11843	predicted gene 11843 [Source:MGI Symbol;Acc:MGI:3651166]	4:12131551-12131975	processed_pseudogene	0	<none>	<none>	3	11	2.80735	-1.731	1.731	0.293199	0.771163	no	0	1	0	6.82	11	3	9	7	16	10	0	0
46987	0.0173	ENSMUSG00000109244	Gm44751	predicted gene 44751 [Source:MGI Symbol;Acc:MGI:5753327]	7:88311478-88315864	lincRNA	0	<none>	<none>	4	15	3.24793	-1.73	1.73	0.191479	0.660913	no	0	1	0	9.62	15	4	22	19	3	6	7	0
9199	0.01728	ENSMUSG00000032968	Inha	inhibin alpha [Source:MGI Symbol;Acc:MGI:96569]	1:75507077-75510366	protein_coding	1	ENSG00000123999	INHA	33	10	4.42626	1.728	1.728	0.0216097	0.210109	no	0	1	0	21.44	10	33	5	9	16	28	38	34
36286	0.01728	ENSMUSG00000097770	Gm26776	predicted gene, 26776 [Source:MGI Symbol;Acc:MGI:5477270]	2:5137749-5230864	lincRNA	0	<none>	<none>	38	11	4.61471	1.728	1.728	0.0365663	0.288531	no	0	1	0	24.58	11	38	8	20	6	41	59	13
5237	0.01726	ENSMUSG00000025889	Snca	synuclein, alpha [Source:MGI Symbol;Acc:MGI:1277151]	6:60731575-60829855	protein_coding	1	ENSG00000145335	SNCA	12	4	3	1.726	1.726	0.193695	0.66459	no	0	1	0	7.77	4	12	0	6	5	16	14	7
44244	0.01726	ENSMUSG00000106241	Gm43143	predicted gene 43143 [Source:MGI Symbol;Acc:MGI:5663280]	5:25687373-25689395	TEC	0	<none>	<none>	8	2	2.32193	1.726	1.726	0.267429	0.751667	no	0	1	0	5.2	2	8	3	4	0	5	14	5
925	0.01725	ENSMUSG00000005952	Trpv1	transient receptor potential cation channel, subfamily V, member 1 [Source:MGI Symbol;Acc:MGI:1341787]	11:73234292-73261242	protein_coding	1	ENSG00000196689	TRPV1	24	7	3.9542	1.725	1.725	0.226063	0.709951	no	0	1	0	15.81	7	24	0	22	0	17	48	8
28233	0.01723	ENSMUSG00000086638	4930405A21Rik	RIKEN cDNA 4930405A21 gene [Source:MGI Symbol;Acc:MGI:1922096]	2:156714540-156720909	processed_transcript	0	<none>	<none>	4	14	3.16993	-1.723	1.723	0.154713	0.609789	no	0	1	0	9.23	14	4	18	4	20	1	8	3
35729	0.01721	ENSMUSG00000097134	1110002J07Rik	RIKEN cDNA 1110002J07 gene [Source:MGI Symbol;Acc:MGI:1915738]	10:66912489-66920258	lincRNA	0	<none>	<none>	14	4	3.16993	1.721	1.721	0.283802	0.764929	no	0	1	0	8.95	4	14	10	3	0	0	24	17
20068	0.01718	ENSMUSG00000071531	Gprin2	G protein regulated inducer of neurite outgrowth 2 [Source:MGI Symbol;Acc:MGI:2444560]	14:34185688-34201653	protein_coding	1	ENSG00000204175	GPRIN2	77	24	5.65821	1.718	1.718	0.0118423	0.142855	no	1	1	0	50.54	24	77	9	23	39	114	93	25
7951	0.01717	ENSMUSG00000030669	Calca	calcitonin/calcitonin-related polypeptide, alpha [Source:MGI Symbol;Acc:MGI:2151253]	7:114631478-114636357	protein_coding	1	ENSG00000110680	CALCA	16	5	3.39232	1.717	1.717	0.0899654	0.474241	no	0	1	0	10.42	5	16	3	8	4	18	14	16
3540	0.01716	ENSMUSG00000022206	Npr3	natriuretic peptide receptor 3 [Source:MGI Symbol;Acc:MGI:97373]	15:11839896-11907287	protein_coding	1	ENSG00000113389	NPR3	27	8	4.12928	1.716	1.716	0.0962765	0.490657	no	0	1	0	17.75	8	27	10	5	10	66	10	5
15678	0.01713	ENSMUSG00000054203	Ifi205	interferon activated gene 205 [Source:MGI Symbol;Acc:MGI:101847]	1:174011998-174031810	protein_coding	0	<none>	<none>	1693	517	10.1098	1.713	1.713	0.0256709	0.232503	no	2	1	0	1104.73	517	1693	661	371	518	3530	653	896
45271	0.01713	ENSMUSG00000107436	Gm44416	predicted gene, 44416 [Source:MGI Symbol;Acc:MGI:5690808]	6:87171944-87174009	TEC	0	<none>	<none>	14	4	3.16993	1.713	1.713	0.151689	0.604973	no	0	1	0	9.03	4	14	3	8	2	28	6	8
11978	0.01712	ENSMUSG00000040612	Ildr2	immunoglobulin-like domain containing receptor 2 [Source:MGI Symbol;Acc:MGI:1196370]	1:166254139-166316823	protein_coding	1	ENSG00000143195	ILDR2	321	98	7.71081	1.712	1.712	0.109134	0.518299	no	2	1	0	209.25	98	321	77	27	189	704	159	99
81	0.01711	ENSMUSG00000000416	Cttnbp2	cortactin binding protein 2 [Source:MGI Symbol;Acc:MGI:1353467]	6:18366478-18514843	protein_coding	1	ENSG00000077063	CTTNBP2	44	14	4.85798	1.711	1.711	0.0196906	0.198039	no	0	1	0	28.95	14	44	4	22	15	29	51	53
2139	0.01709	ENSMUSG00000019789	Hey2	hairy/enhancer-of-split related with YRPW motif 2 [Source:MGI Symbol;Acc:MGI:1341884]	10:30832359-30842801	protein_coding	1	ENSG00000135547	HEY2	48	15	4.97728	1.709	1.709	0.00515783	0.0834517	no	0	1	0	31.64	15	48	21	12	12	55	41	49
4019	0.01707	ENSMUSG00000023013	Aqp2	aquaporin 2 [Source:MGI Symbol;Acc:MGI:1096865]	15:99579055-99584547	protein_coding	1	ENSG00000167580	AQP2	94	29	5.94251	1.707	1.707	0.00595857	0.0911719	no	1	1	0	61.33	29	94	18	44	24	90	160	31
35834	0.01706	ENSMUSG00000097254	C430042M11Rik	RIKEN cDNA C430042M11 gene [Source:MGI Symbol;Acc:MGI:2443186]	17:83851675-83854418	lincRNA	0	<none>	<none>	13	4	3.08746	1.706	1.706	0.368042	0.824827	no	0	1	0	8.45	4	13	0	12	0	10	0	29
9981	0.01704	ENSMUSG00000035275	Raver2	ribonucleoprotein, PTB-binding 2 [Source:MGI Symbol;Acc:MGI:2443623]	4:101068983-101152370	protein_coding	1	ENSG00000162437	RAVER2	34	10	4.45943	1.704	1.704	0.081239	0.450082	no	0	1	0	22.12	10	34	12	2	17	72	17	12
20071	0.01703	ENSMUSG00000071537	Klrg2	killer cell lectin-like receptor subfamily G, member 2 [Source:MGI Symbol;Acc:MGI:1921503]	6:38625693-38637242	protein_coding	1	ENSG00000188883	KLRG2	11	35	4.52356	-1.703	1.703	0.120883	0.548447	no	0	1	0	22.91	35	11	5	94	6	10	18	4
35829	0.01703	ENSMUSG00000097249	Gm26889	predicted gene, 26889 [Source:MGI Symbol;Acc:MGI:5477383]	4:58178247-58206635	lincRNA	0	<none>	<none>	3	9	2.58496	-1.703	1.703	0.342096	0.811388	no	0	1	0	6.19	9	3	0	5	23	6	3	0
11362	0.01702	ENSMUSG00000039004	Bmp6	bone morphogenetic protein 6 [Source:MGI Symbol;Acc:MGI:88182]	13:38345107-38500302	protein_coding	1	ENSG00000153162	BMP6	141	43	6.52356	1.702	1.702	0.00679611	0.100002	no	1	1	0	92.13	43	141	49	24	56	284	105	34
5186	0.017	ENSMUSG00000025780	Itih5	inter-alpha (globulin) inhibitor H5 [Source:MGI Symbol;Acc:MGI:1925751]	2:10153571-10256529	protein_coding	1	ENSG00000123243	ITIH5	4150	1278	11.4062	1.7	1.7	0.00344618	0.0622891	no	2	1	0	2713.97	1278	4150	949	1595	1289	7472	2784	2195
5393	0.01699	ENSMUSG00000026170	Cyp27a1	cytochrome P450, family 27, subfamily a, polypeptide 1 [Source:MGI Symbol;Acc:MGI:88594]	1:74713574-74737892	protein_coding	1	ENSG00000135929	CYP27A1	202	62	7.04439	1.699	1.699	0.00450743	0.0757222	no	2	1	0	132.29	62	202	30	76	81	424	127	56
1461	0.01698	ENSMUSG00000013974	Mcemp1	mast cell expressed membrane protein 1 [Source:MGI Symbol;Acc:MGI:1916439]	8:3665754-3669259	protein_coding	1	ENSG00000183019	MCEMP1	19	6	3.64386	1.698	1.698	0.121411	0.548499	no	0	1	0	12.41	6	19	11	1	6	11	33	13
8262	0.01698	ENSMUSG00000031283	Chrdl1	chordin-like 1 [Source:MGI Symbol;Acc:MGI:1933172]	X:143285674-143394262	protein_coding	1	ENSG00000101938	CHRDL1	1454	448	9.8933	1.698	1.698	0.0501102	0.347808	no	2	1	0	951.21	448	1454	440	269	636	3198	576	589
21238	0.01698	ENSMUSG00000075408	6030408B16Rik	RIKEN cDNA 6030408B16 gene [Source:MGI Symbol;Acc:MGI:1924967]	15:101293212-101297426	protein_coding	1	ENSG00000284791	SMIM41	10	3	2.70044	1.698	1.698	0.255136	0.739345	no	0	1	0	6.72	3	10	0	8	1	6	12	13
22755	0.01697	ENSMUSG00000079235	Ccdc13	coiled-coil domain containing 13 [Source:MGI Symbol;Acc:MGI:1920144]	9:121797627-121839461	protein_coding	0	<none>	<none>	22	7	3.85798	1.697	1.697	0.185826	0.652943	no	0	1	0	14.55	7	22	2	13	6	42	25	0
34062	0.01696	ENSMUSG00000095134	Mid1-ps1	midline 1, pseudogene 1 [Source:MGI Symbol;Acc:MGI:5780070]	Y:90753057-90763485	unprocessed_pseudogene	0	<none>	<none>	11	4	2.90689	1.696	1.696	0.244418	0.729403	no	0	1	0	7.33	4	11	0	2	9	6	21	7
26897	0.01695	ENSMUSG00000084970	1700060J05Rik	RIKEN cDNA 1700060J05 gene [Source:MGI Symbol;Acc:MGI:1920641]	4:53562983-53564697	antisense	0	<none>	<none>	2	7	2.16993	-1.695	1.695	0.301872	0.779119	no	0	1	0	4.82	7	2	6	10	6	6	1	0
[truncated: 53,980 more rows]

## Sheet: table description
ColName	ColType	# cols	Description
[truncated: 30 more rows]
